# Supplementary material for: Identification of piggyBac-mediated insertions in Plasmodium berghei by next generation sequencing
Source: Malar J. 2013 Aug 21;12:287. doi: 10.1186/1475-2875-12-287 (PMC3765144; doi:10.1186/1475-2875-12-287)
Supplement: Additional file 1 — All piggyBac insertion sites in the Plasmodium berghei genome identified by the ‘BLAST method’, the ‘SOAP method’ and the inverse PCR method, along with results of the half-nested PCR verification and descriptions of each piggyBac insertion. *; The sites outside the brackets were identified by the ‘BLAST method’ or the inverse PCR method, while the sites inside the brackets were identified by the ‘SOAP method’. Each of the insertion sites identified only by the ‘SOAP method’ was positioned in a genomic location with a limited range (see Table 3). [file 1475-2875-12-287-S1.xls]

## Sheet: Additional file 1
NO.	Chromosome	Insertion Site	Revised insertion Site by sequencing PCR product	Identified by BLAST method	Identified by SOAP method	Identified by iPCR method	Site-specific Primers	With Half nested PCR in ITR1 or ITR2	PCR product length (bp)	P. berghei gene ID	PlasmoDB annotation	Type of insertion
1	berg01	52719	52719	■			5'- CCTCGTTTACTCCTTCTTC -3'	ITR1	871		non-coding region	>1 Kb from CDS
2	berg03	141655	141611		■		5'-TAGCACTATTGCATCGGTAT-3'	ITR2	944		non-coding region	>1 Kb from CDS
3	berg03	467626	467626	■			5'- CAAGGCTATAGAAATACATTGTTGTGATG -3'	ITR1	728	PBANKA_031330	MtN3-like protein	5`UTR
4	berg04	138106	138585		■		5'-ACGCCAGATAGTCCAACA-3'	ITR1	1513	PBANKA_040360	conserved Plasmodium protein, unknown function	3`UTR
5	berg04	353862	354011		■		5'-TTCCTCCCGTCTTCTTTC-3'	ITR2	763		non-coding region	>1 Kb from CDS
6	berg04	374523	374510		■		5'-CCCTTGACATTCCACCAC-3'	ITR2	472	PBANKA_040970	plasmepsin VI	3`UTR
7	berg04	471852	471852	■			5'-TGGAATGGGGTCCATCAA-3'	ITR2	627		non-coding region	>1 Kb from CDS
8	berg04	679800	679899		■		5'- TTATTACAAGCACCTCAAC -3'	ITR2	887	PBANKA_041780	conserved Plasmodium protein, unknown function	Intron
9	berg05	272425			■					PBANKA_050630	conserved Plasmodium protein, unknown function	CDS
10	berg05	284626				■					non-coding region	>1 Kb from CDS
11	berg05	606563	606563			■	5'-CAAACAAATGCCTTGAGCTTACT-3'	ITR2	453	PBANKA_051620	phosphatidyl inositol glycan, class A, putative	3`UTR
12	berg05	858235	858354		■		5'-CCTTTAGATGAGGATTGG-3'	ITR1	1148	PBANKA_052280	40S ribosomal protein S19, putative	3`UTR
13*	berg06	534310（534191）	534310	■	■		5'-TTTACCCGTTATAGTGGC-3'	ITR2	950	PBANKA_061370	RNA binding protein, putative	5`UTR
14	berg06	891315	891315	■			5'- CATTATGAGGGATACCTTCGATAGTTC -3'	ITR1	298	PBANKA_062310	conserved rodent malaria protein, unknown function	5`UTR
15	berg07	25971	25971	■			5'- TCTTTTGTTTAAATGCCTATGCCCAGAG -3'	ITR1	738	berg07_18S	berg07_18S berg07: 26,962-29,003
16*	berg07	247480（247493）	247480	■	■	■	5'- TATTCTATGACACAAGT -3'	ITR1	533	PBANKA_070660	conserved Plasmodium protein, unknown function	5`UTR
17	berg07	346539	346539			■	5'-TAGAAAGTGCAACGTAAA-3'	ITR2	578	PBANKA_070990	conserved Plasmodium protein, unknown function	CDS
18*	berg07	653590（653695）	653590		■	■	5'-TATAACTGTAAAAATGTGTA-3'	ITR1	274	PBANKA_071930	bifunctional dihydrofolate reductase-thymidylate synthase, putative (DHFR-TS)	3`UTR
19	berg08	21190	21374		■		5'-TAAAGCGTCAATTCACCA-3'	ITR1	806	berg08:tRNA:rfamscan:21241-21324	berg08:tRNA:rfamscan:21241-21324
20	berg08	318458	318458	■			5'-ATTCTGCTGAAACCCAAGA-3'	ITR2	1103		non-coding region	>1 Kb from CDS
21	berg08	1143631	1143768		■		5'-AATTGCTGCTCAAGCCCAGGATA-3'	ITR1	831	PBANKA_083040	conserved Plasmodium protein, unknown function	5`UTR
22	berg08	1179450	1179450	■			5'-GTTTACCCATTGGTTCGT-3'	ITR1	391	PBANKA_083130	peptidyl-prolyl cis-trans isomerase, putative (CYP72)	5`UTR
23	berg08	1229311	1229241		■		5'-TATAGAAAGCGGCGAAAA-3'	ITR2	831	PBANKA_083280	conserved Plasmodium protein, unknown function	5`UTR
24	berg09	540358	540358	■			5'- TACTAATCTAATATGAAACTAAAAC -3'	ITR1	466	PBANKA_091340	protein phosphatase 2C, putative	5`UTR
25	berg09	1385754	1385644		■		5'-GGTAAGTTTTGGGTGTAG-3'	ITR2	966	PBANKA_093750	conserved Plasmodium protein, unknown function	3`UTR
26	berg10	107211	107211	■			5'-ATGTAGACTTGTGCGTAT-3'	ITR1	573	PBANKA_100230	conserved Plasmodium protein, unknown function	5`UTR
27	berg10	472858	472858	■			5'- GCCGCCCTTAAAACTTC -3'	ITR1	356	PBANKA_101110	conserved Plasmodium protein, unknown function	3`UTR
28*	berg10	859457（859354）	859457	■	■		5'- AATCTGGAATGTAAATGCGGCTCAG -3'	ITR1	682	PBANKA_102220	conserved Plasmodium protein, unknown function	5`UTR
29	berg10	1046954	1046954			■	5'-GGGGATCGAGATAGTGAC-3'	ITR2	732	PBANKA_102630	conserved Plasmodium protein, unknown function	Intron
30	berg11	314864	314864	■		■	5'-AATAGCTCAAACGGCACT-3'	ITR1	929		non-coding region	>1 Kb from CDS
31	berg11	315250	315250	■			5'- TTGTGCAACCATGTCCTTATTCAATGTG -3'	ITR1	786	PBANKA_110870	chromosome condensation protein, putative	5`UTR
32	berg11	396660	396597		■		5'- TAGCATAAACCCCACAAA -3'	ITR2	330	PBANKA_111070	stearoyl-CoA delta 9 desaturase, putative	CDS
33	berg11	1132095			■					PBANKA_113040	proteasome subunit, putative	3`UTR
34	berg11	1236275			■					PBANKA_113330	elongation factor 1 alpha	5`UTR
35*	berg12	137162（137213）	137162		■	■	5'-AAACGAGCAATCCACTTA-3'	ITR2	983	PBANKA_120345	conserved Plasmodium protein, unknown function	5`UTR
36	berg12	649159	649159	■			5'-CCCTTTCCTCCTTTACCA-3'	ITR2	989	PBANKA_121760	histone H2A variant, putative (H2A.Z)	5`UTR
37	berg12	959265	959265			■	5'-ACATCATTTCCAATAGAAAGGTA-3'	ITR2	669	PBANKA_122600	pseudouridylate synthase, putative	5`UTR
38	berg12	1663662	1663629		■		5'-GGGCAGAGGATAATGAAACAACA-3'	ITR2	700	PBANKA_124470	conserved Plasmodium protein, unknown function	CDS
39	berg13	307464	307391		■		5'- GAGCACCGCCAAAATAAAGTTC -3'	ITR2	845	PBANKA_130660	conserved Plasmodium protein, unknown function	3`UTR
40	berg13	582980	582980	■			5'- CATCTTCATATTTCAAAGCATCATACC -3'	ITR2	802	PBANKA_131410	conserved Plasmodium protein, unknown function	5`UTR
41	berg13	1325560	1325385		■		5'- TGATCGAGGCATACAAGAG -3'	ITR2	615	PBANKA_133280	biotin carboxylase subunit of acetyl CoA carboxylase, putative	CDS
42	berg13	1819639	1819627		■		5'-TCTCCAACTTGAGTATCT-3'	ITR2	736	PBANKA_134680	Qa-SNARE protein, putative	5`UTR
43	berg13	2109829	2109998		■		5'-ACAGAGCATTCCTCCAGC-3'	ITR2	799	PBANKA_135610	conserved Plasmodium protein, unknown function	CDS
44	berg13	2135273	2135200		■		5'-ATCATCCTCCATCGTCTA-3'	ITR2	802	PBANKA_135670	conserved Plasmodium protein, unknown function	5`UTR
45	berg14	190567	190659		■		5'-TGGCATATCAAACCTACC-3'	ITR1	323	PBANKA_140450	conserved Plasmodium protein, unknown function	3`UTR
46	berg14	280893	280893	■			5'- CAAAAGGGCGCATTGTTTTG -3'	ITR2	447	PBANKA_140700	conserved Plasmodium protein, unknown function	CDS
47	berg14	871979	871979	■			5'- GAAATGAGAATGAGGAGCTAAATTGTAAGC -3'	ITR2	299	PBANKA_142400	conserved Plasmodium protein, unknown function	5`UTR
48	berg14	906725	906619		■		5'- TTCGTATGATGCCAAAAC -3'	ITR1	341	PBANKA_142500	RNA-binding protein, putative	3`UTR
49	berg14	1161621	1161621			■	5'-TATTAAACGATAGCCCTAA-3'	ITR1	1083	PBANKA_143230	cell traversal protein for ookinetes and sporozoites(CelTOS)	3`UTR
50	berg14	1303871	1303871	■			5'- GTAGTGGGGTGTATTTTGTTCAAGAG -3'	ITR2	690	PBANKA_143610	heterochromatin protein 1, putative	3`UTR
51	berg14	1710247		■						PBANKA_144600	conserved Plasmodium protein, unknown function	3`UTR
52	berg14	1963049	1963211		■		5'-TTGCTTCGTCAAACCCAT-3'	ITR1	1006	PBANKA_145210	conserved Plasmodium protein, unknown function	5`UTR
53	berg14	2223862			■					PBANKA_145940	conserved Plasmodium protein, unknown function	CDS
The number of sites:		53	47	21	29	10
