# Supplementary material for: Identification of piggyBac-mediated insertions in Plasmodium berghei by next generation sequencing
Source: Malar J. 2013 Aug 21;12:287. doi: 10.1186/1475-2875-12-287 (PMC3765144; doi:10.1186/1475-2875-12-287)
Supplement: Additional file 2 — All the SNPs (n = 1516) in 14 Plasmodium berghei chromosomes. The 95 homozygous SNPs were labelled with ‘△’. The 120 of heterozygous SNPs that were considered to be the truly heterozygous SNPs were labelled with ‘*’, which met the criteria that the ratio of the reads supporting the detected base to the reads supporting the reference base was ≧1 and the reads supporting the detected base were ≧10. The 524 of heterozygous SNPs were marked as ‘potential false positive’, as they met the criteria that the ratio of reads supporting the detected base to reads supporting the reference base was <0.5 and the reads supporting the detected base was <10. [file 1475-2875-12-287-S2.xls]

## Sheet: Additional file 3
Chromosome	Chromosome site	potential false positive	Reference nucleotide	Best nucleotide covering the position	Number of uniquely mapped reads with best nucleotide	Second best nucleotide covering the position	Number of uniquely mapped reads with second best nucleotide	SNP annotation
psu|berg01	376204	potential false positive	G	G	27	T	8	missense(apidb|rna_PBANKA_010990-1:ACC->AAC;T->N)
psu|berg01	399591	potential false positive	C	C	40	A	6	intron(apidb|rna_PBANKA_011050-1)
psu|berg01	50468		A	A	21	C	15	synonymous(apidb|rna_PBANKA_010140-1:GGT->GGG;G->G)
psu|berg01	70793		A	A	24	C	18	synonymous(apidb|rna_PBANKA_010210-1:GGT->GGG;G->G)
psu|berg01	211950		G	G	16	A	13	synonymous(apidb|rna_PBANKA_010560-1:AAG->AAA;K->K)
psu|berg01	330282		G	G	23	A	14	missense(apidb|rna_PBANKA_010840-1:GAA->AAA;E->K)
psu|berg01	428497		G	G	21	A	15	missense(apidb|rna_PBANKA_011160-1:TCC->TTC;S->F)
psu|berg01	226965	potential false positive	T	T	27	A	9	intergenic
psu|berg01	240656		T	T	21	A	21	missense(apidb|rna_PBANKA_010630-1:AAT->AAA;N->K)
psu|berg01	331417		T	T	11	A	11	missense(apidb|rna_PBANKA_010840-1:ATA->AAA;I->K)
psu|berg01	113238		T	T	3	C	3	missense(apidb|rna_PBANKA_010290-1:AAT->AGT;N->S)
psu|berg02	67587	potential false positive	G	G	61	T	5	intergenic
psu|berg02	68410	potential false positive	G	G	31	T	7	intergenic
psu|berg02	621970	potential false positive	G	G	30	T	5	intergenic
psu|berg02	628734	potential false positive	G	G	21	T	4	intergenic
psu|berg02	628843	potential false positive	G	G	9	T	3	missense(apidb|rna_PBANKA_021590-1:AGT->ATT;S->I)
psu|berg02	638336	potential false positive	T	T	34	G	8	intergenic
psu|berg02	23933		T	G	28	T	27	intergenic
psu|berg02	25070		G	T	3	G	2	intron(apidb|rna_PBANKA_020060-1)
psu|berg02	32234		G	G	30	T	14	intergenic
psu|berg02	40265		G	G	38	T	18	intergenic
psu|berg02	67432		T	T	21	G	18	intergenic
psu|berg02	67653		G	G	43	T	13	intergenic
psu|berg02	67971		T	T	56	G	17	intergenic
psu|berg02	68823		T	T	38	G	33	intergenic
psu|berg02	69739		T	T	30	G	15	intron(apidb|rna_PBANKA_020120-1)
psu|berg02	586148		G	G	37	T	20	intergenic
psu|berg02	587308		G	G	40	T	12	missense(apidb|rna_PBANKA_021490-1:GCA->GAA;A->E)
psu|berg02	23886	potential false positive	C	C	36	A	8	intergenic
psu|berg02	33065	potential false positive	C	C	46	A	5	intergenic
psu|berg02	64619	potential false positive	A	A	46	C	9	missense(apidb|rna_PBANKA_020110-1:TTT->TGT;F->C)
psu|berg02	332697	potential false positive	C	C	12	A	4	intergenic
psu|berg02	586170	potential false positive	A	A	35	C	8	intergenic
psu|berg02	587195	potential false positive	A	A	57	C	8	missense(apidb|rna_PBANKA_021490-1:TTT->GTT;F->V)
psu|berg02	587593	potential false positive	C	C	29	A	8	missense(apidb|rna_PBANKA_021490-1:GCT->TCT;A->S)
psu|berg02	587623	potential false positive	A	A	28	C	6	missense(apidb|rna_PBANKA_021490-1:TCA->GCA;S->A)
psu|berg02	627058	potential false positive	C	C	18	A	4	intergenic
psu|berg02	261		A	A	6	C	5	intergenic
psu|berg02	65575		C	C	54	A	16	intron(apidb|rna_PBANKA_020110-1)
psu|berg02	65602		A	A	41	C	22	intron(apidb|rna_PBANKA_020110-1)
psu|berg02	68884		A	A	32	C	16	intergenic
psu|berg02	69670		C	C	33	A	23	synonymous(apidb|rna_PBANKA_020120-1:CCC->CCA;P->P)
psu|berg02	121886		A	A	31	C	23	missense(apidb|rna_PBANKA_020260-1:AAC->ACC;N->T)
psu|berg02	325369		A	A	17	C	16	missense(apidb|rna_PBANKA_020880-1:GTG->GGG;V->G)
psu|berg02	585811		C	C	25	A	13	intergenic
psu|berg02	585899		C	C	49	A	11	intergenic
psu|berg02	586143		C	C	38	A	23	intergenic
psu|berg02	587330		A	A	31	C	16	missense(apidb|rna_PBANKA_021490-1:TAT->GAT;Y->D)
psu|berg02	618958		A	A	28	C	19	synonymous(apidb|rna_PBANKA_021560-1:ATA->ATC;I->I)
psu|berg02	619793		C	C	39	A	14	intergenic
psu|berg02	622035		C	A	13	C	12	intergenic
psu|berg02	623821		A	C	25	A	22	intergenic
psu|berg02	623826		C	A	28	C	22	intergenic
psu|berg02	20787	potential false positive	G	G	48	A	9	missense(apidb|rna_PBANKA_020050-1:CTT->TTT;L->F)
psu|berg02	20962	potential false positive	A	A	40	G	9	synonymous(apidb|rna_PBANKA_020050-1:TAT->TAC;Y->Y)
psu|berg02	62896	potential false positive	G	G	39	A	7	intergenic
psu|berg02	65748	potential false positive	A	A	28	G	8	intergenic
psu|berg02	66982	potential false positive	G	G	34	A	9	intergenic
psu|berg02	67060	potential false positive	A	A	26	G	9	intergenic
psu|berg02	67418	potential false positive	A	A	20	G	7	intergenic
psu|berg02	68500	potential false positive	A	A	52	G	8	intergenic
psu|berg02	68575	potential false positive	G	G	64	A	9	intergenic
psu|berg02	69239	potential false positive	A	A	51	G	9	intron(apidb|rna_PBANKA_020120-1)
psu|berg02	69393	potential false positive	A	A	40	G	8	missense(apidb|rna_PBANKA_020120-1:ATG->GTG;M->V)
psu|berg02	69717	potential false positive	G	G	29	A	8	intron(apidb|rna_PBANKA_020120-1)
psu|berg02	338102	potential false positive	A	A	18	G	6	intron(apidb|rna_PBANKA_020910-1)
psu|berg02	586456	potential false positive	G	G	48	A	6	synonymous(apidb|rna_PBANKA_021490-1:AAC->AAT;N->N)
psu|berg02	587430	potential false positive	A	A	39	G	6	intron(apidb|rna_PBANKA_021490-1)
psu|berg02	587480	potential false positive	A	A	42	G	5	intron(apidb|rna_PBANKA_021490-1)
psu|berg02	627052	potential false positive	G	G	18	A	4	intergenic
psu|berg02	627094	potential false positive	G	G	13	A	3	intergenic
psu|berg02	628977	potential false positive	A	A	16	G	3	missense(apidb|rna_PBANKA_021590-1:TAT->TGT;Y->C)
psu|berg02	183		A	G	4	A	3	intergenic
psu|berg02	190		A	A	5	G	5	intergenic
psu|berg02	315		A	G	5	A	4	intergenic
psu|berg02	322		A	A	5	G	4	intergenic
psu|berg02	884		A	A	3	G	2	intergenic
psu|berg02	905		A	G	4	A	2	intergenic
psu|berg02	933		A	G	3	A	2	intergenic
psu|berg02	21058		G	G	32	A	13	synonymous(apidb|rna_PBANKA_020050-1:GAC->GAT;D->D)
psu|berg02	24456		A	G	35	A	31	intergenic
psu|berg02	62868		G	G	22	A	19	intergenic
psu|berg02	65585		G	G	54	A	15	intron(apidb|rna_PBANKA_020110-1)
psu|berg02	66943		A	A	43	G	11	intergenic
psu|berg02	67323		G	G	61	A	11	intergenic
psu|berg02	67343		G	G	37	A	18	intergenic
psu|berg02	67615		G	G	35	A	16	intergenic
psu|berg02	67640		G	G	30	A	20	intergenic
psu|berg02	67792		A	A	56	G	11	intergenic
psu|berg02	67800		G	G	45	A	17	intergenic
psu|berg02	67810		A	A	37	G	16	intergenic
psu|berg02	67945		G	A	36	G	33	intergenic
psu|berg02	68549		A	A	43	G	29	intergenic
psu|berg02	68919		A	A	37	G	10	intergenic
psu|berg02	69856		A	A	20	G	11	intron(apidb|rna_PBANKA_020120-1)
psu|berg02	69961		G	G	32	A	15	missense(apidb|rna_PBANKA_020120-1:GCT->ACT;A->T)
psu|berg02	70012		A	A	31	G	17	intron(apidb|rna_PBANKA_020120-1)
psu|berg02	70019		G	G	36	A	17	intron(apidb|rna_PBANKA_020120-1)
psu|berg02	89713		G	A	25	G	20	intergenic
psu|berg02	511489		G	G	27	A	13	missense(apidb|rna_PBANKA_021320-1:AGA->AAA;R->K)
psu|berg02	585817		G	G	23	A	14	intergenic
psu|berg02	585891		G	G	52	A	12	intergenic
psu|berg02	586339		G	G	44	A	27	intron(apidb|rna_PBANKA_021490-1)
psu|berg02	586361		G	G	44	A	22	intron(apidb|rna_PBANKA_021490-1)
psu|berg02	586508		A	A	38	G	21	missense(apidb|rna_PBANKA_021490-1:ATC->ACC;I->T)
psu|berg02	587341		G	G	38	A	20	missense(apidb|rna_PBANKA_021490-1:TCA->TTA;S->L)
psu|berg02	587360		G	G	37	A	20	missense(apidb|rna_PBANKA_021490-1:CAT->TAT;H->Y)
psu|berg02	587416		A	A	42	G	11	intron(apidb|rna_PBANKA_021490-1)
psu|berg02	587497		G	G	40	A	12	intron(apidb|rna_PBANKA_021490-1)
psu|berg02	587998		A	A	35	G	33	intergenic
psu|berg02	637846		A	G	4	A	1	intergenic
psu|berg02	637879		G	A	4	G	1	intergenic
psu|berg02	638058		G	G	27	A	11	intergenic
psu|berg02	638220		A	A	28	G	14	intergenic
psu|berg02	67830	potential false positive	G	G	32	C	7	intergenic
psu|berg02	69696		G	G	26	C	14	missense(apidb|rna_PBANKA_020120-1:GGC->GCC;G->A)
psu|berg02	586277		G	G	51	C	13	synonymous(apidb|rna_PBANKA_021490-1:GGC->GGG;G->G)
psu|berg02	587166		C	C	57	G	17	missense(apidb|rna_PBANKA_021490-1:AAG->AAC;K->N)
psu|berg02	32938	potential false positive	A	A	44	T	6	intergenic
psu|berg02	33101	potential false positive	A	A	42	T	8	intergenic
psu|berg02	65625	potential false positive	A	A	40	T	8	intron(apidb|rna_PBANKA_020110-1)
psu|berg02	65805	potential false positive	A	A	29	T	8	intergenic
psu|berg02	66922	potential false positive	T	T	44	A	7	intergenic
psu|berg02	67354	potential false positive	T	T	34	A	5	intergenic
psu|berg02	67862	potential false positive	A	A	37	T	7	intergenic
psu|berg02	69377	potential false positive	A	A	40	T	6	missense(apidb|rna_PBANKA_020120-1:GAA->GAT;E->D)
psu|berg02	327725	potential false positive	A	A	8	T	3	intergenic
psu|berg02	327736	potential false positive	A	A	9	T	3	intergenic
psu|berg02	587893	potential false positive	A	A	40	T	4	intergenic
psu|berg02	20968		A	A	41	T	10	missense(apidb|rna_PBANKA_020050-1:AAT->AAA;N->K)
psu|berg02	21032		T	T	29	A	21	missense(apidb|rna_PBANKA_020050-1:TAT->TTT;Y->F)
psu|berg02	23926		T	T	30	A	25	intergenic
psu|berg02	25092		A	T	5	A	1	missense(apidb|rna_PBANKA_020060-1:ATA->TTA;I->L)
psu|berg02	67016		T	T	28	A	13	intergenic
psu|berg02	67086		A	A	42	T	10	intergenic
psu|berg02	68734		A	A	45	T	29	intergenic
psu|berg02	68912		A	A	34	T	10	intergenic
psu|berg02	68992		A	A	51	T	21	intergenic
psu|berg02	69044		T	T	30	A	16	missense(apidb|rna_PBANKA_020120-1:AAT->AAA;N->K)
psu|berg02	69609		T	T	45	A	13	intron(apidb|rna_PBANKA_020120-1)
psu|berg02	69620		A	A	41	T	17	intron(apidb|rna_PBANKA_020120-1)
psu|berg02	160488		A	A	31	T	12	intergenic
psu|berg02	588047		A	A	40	T	14	intergenic
psu|berg02	619896		A	A	43	T	13	intergenic
psu|berg02	638091		T	T	27	A	20	intergenic
psu|berg02	638311		T	A	34	T	27	intergenic
psu|berg02	21074	potential false positive	T	T	34	C	7	missense(apidb|rna_PBANKA_020050-1:AAC->AGC;N->S)
psu|berg02	33075	potential false positive	C	C	48	T	8	intergenic
psu|berg02	33142	potential false positive	T	T	19	C	8	intergenic
psu|berg02	33159	potential false positive	C	C	15	T	4	intergenic
psu|berg02	66973	potential false positive	C	C	39	T	9	intergenic
psu|berg02	67075	potential false positive	C	C	37	T	7	intergenic
psu|berg02	68141	potential false positive	C	C	54	T	8	intergenic
psu|berg02	68490	potential false positive	C	C	47	T	6	intergenic
psu|berg02	69153	potential false positive	C	C	32	T	7	missense(apidb|rna_PBANKA_020120-1:CAT->TAT;H->Y)
psu|berg02	69934	potential false positive	T	T	32	C	7	missense(apidb|rna_PBANKA_020120-1:TCG->CCG;S->P)
psu|berg02	247548	potential false positive	T	T	34	C	6	missense(apidb|rna_PBANKA_020660-1:AAT->AGT;N->S)
psu|berg02	247566	potential false positive	C	C	41	T	7	missense(apidb|rna_PBANKA_020660-1:GGT->GAT;G->D)
psu|berg02	586464	potential false positive	C	C	46	T	8	missense(apidb|rna_PBANKA_021490-1:GAC->AAC;D->N)
psu|berg02	586906	potential false positive	T	T	40	C	8	intron(apidb|rna_PBANKA_021490-1)
psu|berg02	587273	potential false positive	C	C	40	T	8	missense(apidb|rna_PBANKA_021490-1:GAT->AAT;D->N)
psu|berg02	587614	potential false positive	T	T	28	C	7	missense(apidb|rna_PBANKA_021490-1:ACC->GCC;T->A)
psu|berg02	587669	potential false positive	C	C	34	T	7	synonymous(apidb|rna_PBANKA_021490-1:AAG->AAA;K->K)
psu|berg02	628722	potential false positive	C	C	17	T	4	intergenic
psu|berg02	21007		C	C	30	T	16	synonymous(apidb|rna_PBANKA_020050-1:AAG->AAA;K->K)
psu|berg02	21050		C	C	34	T	14	missense(apidb|rna_PBANKA_020050-1:AGC->AAC;S->N)
psu|berg02	25063		T	C	3	T	2	intron(apidb|rna_PBANKA_020060-1)
psu|berg02	32224		C	C	28	T	14	intergenic
psu|berg02	32229		T	T	27	C	14	intergenic
psu|berg02	62997		T	T	32	C	11	intergenic
psu|berg02	64504		T	T	34	C	21	intergenic
psu|berg02	65563		C	C	54	T	16	intron(apidb|rna_PBANKA_020110-1)
psu|berg02	66936		T	T	44	C	11	intergenic
psu|berg02	67337		C	C	45	T	14	intergenic
psu|berg02	67661		T	T	48	C	11	intergenic
psu|berg02	67951		T	C	38	T	33	intergenic
psu|berg02	68120		C	C	49	T	17	intergenic
psu|berg02	68128		C	C	49	T	14	intergenic
psu|berg02	68286		C	C	52	T	20	intergenic
psu|berg02	68347		T	T	42	C	30	intergenic
psu|berg02	68359		C	C	36	T	23	intergenic
psu|berg02	68532		C	C	41	T	19	intergenic
psu|berg02	68555		C	C	40	T	33	intergenic
psu|berg02	68892		C	C	31	T	18	intergenic
psu|berg02	69181		T	T	39	C	15	intron(apidb|rna_PBANKA_020120-1)
psu|berg02	69686		T	T	28	C	20	missense(apidb|rna_PBANKA_020120-1:TTC->CTC;F->L)
psu|berg02	69791		T	T	26	C	22	intron(apidb|rna_PBANKA_020120-1)
psu|berg02	69998		C	C	29	T	18	intron(apidb|rna_PBANKA_020120-1)
psu|berg02	247483		C	C	61	T	10	missense(apidb|rna_PBANKA_020660-1:GAT->AAT;D->N)
psu|berg02	247525		C	C	56	T	16	missense(apidb|rna_PBANKA_020660-1:GAT->AAT;D->N)
psu|berg02	247540		C	C	34	T	31	missense(apidb|rna_PBANKA_020660-1:GCA->ACA;A->T)
psu|berg02	586042		T	T	36	C	16	intergenic
psu|berg02	586048		T	T	40	C	21	intergenic
psu|berg02	586295		T	T	49	C	19	intron(apidb|rna_PBANKA_021490-1)
psu|berg02	586347		T	T	43	C	27	intron(apidb|rna_PBANKA_021490-1)
psu|berg02	586391		T	T	44	C	12	intron(apidb|rna_PBANKA_021490-1)
psu|berg02	586532		T	T	42	C	23	missense(apidb|rna_PBANKA_021490-1:GAC->GGC;D->G)
psu|berg02	587114		C	C	44	T	10	intron(apidb|rna_PBANKA_021490-1)
psu|berg02	587184		T	T	56	C	11	synonymous(apidb|rna_PBANKA_021490-1:ACA->ACG;T->T)
psu|berg02	587315		C	C	38	T	12	missense(apidb|rna_PBANKA_021490-1:GCT->ACT;A->T)
psu|berg02	587397		C	C	37	T	15	intron(apidb|rna_PBANKA_021490-1)
psu|berg02	587536		C	C	36	T	16	intron(apidb|rna_PBANKA_021490-1)
psu|berg02	588008		C	C	35	T	31	intergenic
psu|berg02	637872		T	C	4	T	1	intergenic
psu|berg02	638115		T	C	35	T	22	intergenic
psu|berg02	638139		C	T	38	C	30	intergenic
psu|berg02	638212		C	C	32	T	15	intergenic
psu|berg03	10935	potential false positive	G	G	31	T	5	intergenic
psu|berg03	21475		T	T	21	G	20	missense(apidb|rna_PBANKA_030060-1:AAC->ACC;N->T)
psu|berg03	5404	potential false positive	A	A	34	C	7	intergenic
psu|berg03	10464		C	C	39	A	15	missense(apidb|rna_PBANKA_030030-1:GCA->TCA;A->S)
psu|berg03	542580		C	C	17	A	15	intergenic
psu|berg03	6689	potential false positive	A	A	55	G	6	intron(apidb|rna_PBANKA_030020-1)
psu|berg03	10524	potential false positive	A	A	43	G	6	intron(apidb|rna_PBANKA_030030-1)
psu|berg03	11021	potential false positive	G	G	48	A	7	intergenic
psu|berg03	530223	potential false positive	G	G	27	A	9	missense(apidb|rna_PBANKA_031530-1:GAA->AAA;E->K)
psu|berg03	10733		G	G	36	A	12	intergenic
psu|berg03	484663		C	C	19	G	11	missense(apidb|rna_PBANKA_031370-1:CGC->CCC;R->P)
psu|berg03	10205	potential false positive	A	A	38	T	5	missense(apidb|rna_PBANKA_030030-1:ATC->AAC;I->N)
psu|berg03	100113	potential false positive	T	T	15	A	7	intergenic
psu|berg03	10213		A	A	43	T	13	missense(apidb|rna_PBANKA_030030-1:AAT->AAA;N->K)
psu|berg03	10444		A	A	34	T	13	missense(apidb|rna_PBANKA_030030-1:AAT->AAA;N->K)
psu|berg03	10459		T	T	38	A	15	missense(apidb|rna_PBANKA_030030-1:AAA->AAT;K->N)
psu|berg03	10040	potential false positive	C	C	43	T	6	missense(apidb|rna_PBANKA_030030-1:AGG->AAG;R->K)
psu|berg03	10199	potential false positive	T	T	38	C	7	missense(apidb|rna_PBANKA_030030-1:AAT->AGT;N->S)
psu|berg03	9987		C	C	47	T	15	missense(apidb|rna_PBANKA_030030-1:GCA->ACA;A->T)
psu|berg03	10303		C	C	41	T	29	synonymous(apidb|rna_PBANKA_030030-1:CCG->CCA;P->P)
psu|berg03	10978		C	C	41	T	13	intergenic
psu|berg03	250126		C	C	27	T	12	missense(apidb|rna_PBANKA_030710-1:GAA->AAA;E->K)
psu|berg04	19511	potential false positive	G	G	52	T	9	intergenic
psu|berg04	21601	potential false positive	G	G	38	T	9	missense(apidb|rna_PBANKA_040050-1:CAA->AAA;Q->K)
psu|berg04	21721	potential false positive	T	T	39	G	9	missense(apidb|rna_PBANKA_040050-1:ATT->CTT;I->L)
psu|berg04	33542	potential false positive	T	T	35	G	9	missense(apidb|rna_PBANKA_040080-1:TAT->GAT;Y->D)
psu|berg04	20103		G	G	26	T	14	missense(apidb|rna_PBANKA_040050-1:GCA->GAA;A->E)
psu|berg04	20115		T	T	23	G	15	missense(apidb|rna_PBANKA_040050-1:AAA->ACA;K->T)
psu|berg04	20150		G	T	20	G	18	missense(apidb|rna_PBANKA_040050-1:AAC->AAA;N->K)
psu|berg04	20731		T	T	42	G	22	missense(apidb|rna_PBANKA_040050-1:AAA->CAA;K->Q)
psu|berg04	20878		T	T	43	G	22	missense(apidb|rna_PBANKA_040050-1:ACA->CCA;T->P)
psu|berg04	20890		G	G	44	T	19	missense(apidb|rna_PBANKA_040050-1:CCC->ACC;P->T)
psu|berg04	21510		G	G	38	T	25	missense(apidb|rna_PBANKA_040050-1:GCA->GAA;A->E)
psu|berg04	21522		T	T	36	G	25	missense(apidb|rna_PBANKA_040050-1:GAA->GCA;E->A)
psu|berg04	21882		G	G	43	T	13	missense(apidb|rna_PBANKA_040050-1:ACA->AAA;T->K)
psu|berg04	23106		T	T	40	G	15	intergenic
psu|berg04	23112		G	G	41	T	14	intergenic
psu|berg04	33791		G	T	21	G	17	missense(apidb|rna_PBANKA_040080-1:GTT->TTT;V->F)
psu|berg04	126879		T	G	20	T	9	synonymous(apidb|rna_PBANKA_040320-1:CCA->CCC;P->P)
psu|berg04	428859		T	T	13	G	19	intergenic
psu|berg04	588019		T	T	21	G	16	synonymous(apidb|rna_PBANKA_041600-1:GGT->GGG;G->G)
psu|berg04	20937	potential false positive	A	A	32	C	7	missense(apidb|rna_PBANKA_040050-1:GTA->GGA;V->G)
psu|berg04	21038	potential false positive	C	C	31	A	7	missense(apidb|rna_PBANKA_040050-1:AAG->AAT;K->N)
psu|berg04	21057	potential false positive	C	C	32	A	9	missense(apidb|rna_PBANKA_040050-1:AGT->ATT;S->I)
psu|berg04	21074	potential false positive	C	C	36	A	7	missense(apidb|rna_PBANKA_040050-1:AAG->AAT;K->N)
psu|berg04	23148	potential false positive	C	C	32	A	7	intergenic
psu|berg04	23380	potential false positive	A	A	10	C	3	intergenic
psu|berg04	23635	potential false positive	C	C	44	A	5	intergenic
psu|berg04	1927		A	C	2	A	2	intergenic
psu|berg04	20108		C	C	24	A	14	synonymous(apidb|rna_PBANKA_040050-1:GTG->GTT;V->V)
psu|berg04	20217		A	A	48	C	19	missense(apidb|rna_PBANKA_040050-1:ATT->AGT;I->S)
psu|berg04	20861		A	A	37	C	26	missense(apidb|rna_PBANKA_040050-1:AAT->AAG;N->K)
psu|berg04	21449		C	C	39	A	18	missense(apidb|rna_PBANKA_040050-1:AAG->AAT;K->N)
psu|berg04	21611		C	C	35	A	12	missense(apidb|rna_PBANKA_040050-1:TTG->TTT;L->F)
psu|berg04	21621		C	C	35	A	17	missense(apidb|rna_PBANKA_040050-1:AGA->ATA;R->I)
psu|berg04	22112		A	A	38	C	23	missense(apidb|rna_PBANKA_040050-1:ATT->ATG;I->M)
psu|berg04	24128		A	A	35	C	17	intergenic
psu|berg04	30996		C	C	54	A	12	intron(apidb|rna_PBANKA_040070-1)
psu|berg04	547045		C	C	29	A	11	intergenic
psu|berg04	3530	potential false positive	G	G	45	A	9	intergenic
psu|berg04	7978	potential false positive	G	G	48	A	6	intergenic
psu|berg04	16150	potential false positive	G	G	67	A	7	intergenic
psu|berg04	16619	potential false positive	A	A	68	G	7	synonymous(apidb|rna_PBANKA_040040-1:CAT->CAC;H->H)
psu|berg04	21000	potential false positive	G	G	33	A	6	missense(apidb|rna_PBANKA_040050-1:ACT->ATT;T->I)
psu|berg04	21274	potential false positive	G	G	37	A	7	missense(apidb|rna_PBANKA_040050-1:CCA->TCA;P->S)
psu|berg04	21282	potential false positive	G	G	38	A	9	missense(apidb|rna_PBANKA_040050-1:CCT->CTT;P->L)
psu|berg04	23205	potential false positive	A	A	37	G	6	intergenic
psu|berg04	23324	potential false positive	A	A	31	G	5	intergenic
psu|berg04	23365	potential false positive	G	G	12	A	5	intergenic
psu|berg04	23957	potential false positive	A	A	38	G	9	intergenic
psu|berg04	30804	potential false positive	G	G	45	A	7	intron(apidb|rna_PBANKA_040070-1)
psu|berg04	33100	potential false positive	G	G	58	A	8	intergenic
psu|berg04	1573		A	A	6	G	4	intergenic
psu|berg04	1932		A	A	2	G	2	intergenic
psu|berg04	3544		G	G	29	A	17	intergenic
psu|berg04	3565		A	G	19	A	11	intergenic
psu|berg04	4201		A	G	4	A	4	intergenic
psu|berg04	20122		G	G	20	A	19	missense(apidb|rna_PBANKA_040050-1:CCT->TCT;P->S)
psu|berg04	20158		G	G	20	A	19	missense(apidb|rna_PBANKA_040050-1:CCT->TCT;P->S)
psu|berg04	21412		G	G	40	A	12	missense(apidb|rna_PBANKA_040050-1:CCG->TCG;P->S)
psu|berg04	21439		A	A	41	G	17	missense(apidb|rna_PBANKA_040050-1:TCA->CCA;S->P)
psu|berg04	21710		G	G	43	A	13	synonymous(apidb|rna_PBANKA_040050-1:GAC->GAT;D->D)
psu|berg04	23130		A	A	38	G	11	intergenic
psu|berg04	23624		A	A	46	G	11	intergenic
psu|berg04	24108		A	A	37	G	10	intergenic
psu|berg04	32667		G	G	33	A	25	intergenic
psu|berg04	32722		A	G	39	A	29	intergenic
psu|berg04	32729		G	A	39	G	32	intergenic
psu|berg04	32899		A	G	36	A	32	intergenic
psu|berg04	33025		A	G	34	A	16	intergenic
psu|berg04	33138		A	G	35	A	11	intergenic
psu|berg04	33530		A	A	38	G	10	missense(apidb|rna_PBANKA_040080-1:ACA->GCA;T->A)
psu|berg04	33599		G	A	38	G	34	missense(apidb|rna_PBANKA_040080-1:GGA->AGA;G->R)
psu|berg04	33650		A	A	39	G	32	missense(apidb|rna_PBANKA_040080-1:ATA->GTA;I->V)
psu|berg04	33664		A	A	38	G	34	intron(apidb|rna_PBANKA_040080-1)
psu|berg04	33745		G	A	21	G	8	intron(apidb|rna_PBANKA_040080-1)
psu|berg04	156258		G	G	17	A	13	intron(apidb|rna_PBANKA_040380-1)
psu|berg04	203029		A	G	13	A	12	intergenic
psu|berg04	19520		G	G	52	C	10	intergenic
psu|berg04	21388		C	C	37	G	10	missense(apidb|rna_PBANKA_040050-1:GTA->CTA;V->L)
psu|berg04	19466	potential false positive	A	A	8	T	3	intergenic
psu|berg04	21023	potential false positive	A	A	33	T	7	synonymous(apidb|rna_PBANKA_040050-1:TCT->TCA;S->S)
psu|berg04	23544	potential false positive	T	T	36	A	6	intergenic
psu|berg04	30796	potential false positive	A	A	48	T	5	intron(apidb|rna_PBANKA_040070-1)
psu|berg04	33125	potential false positive	T	T	44	A	7	intergenic
psu|berg04	110601	potential false positive	A	A	27	T	4	intergenic
psu|berg04	319206	potential false positive	T	T	28	A	9	missense(apidb|rna_PBANKA_040830-1:AAT->AAA;N->K)
psu|berg04	390094	potential false positive	T	T	30	A	9	intergenic
psu|berg04	706124	potential false positive	A	A	31	T	8	missense(apidb|rna_PBANKA_041810-1:ATA->AAA;I->K)
psu|berg04	12097		G	A	9	T	7	intergenic
psu|berg04	12111		T	T	14	A	7	intergenic
psu|berg04	19498		A	A	52	T	10	intergenic
psu|berg04	19548		A	T	52	A	15	intergenic
psu|berg04	21647		A	A	41	T	23	missense(apidb|rna_PBANKA_040050-1:TTT->TTA;F->L)
psu|berg04	31058		T	T	42	A	20	intron(apidb|rna_PBANKA_040070-1)
psu|berg04	33038		A	T	26	A	24	intergenic
psu|berg04	33521		A	A	37	T	12	missense(apidb|rna_PBANKA_040080-1:AAC->TAC;N->Y)
psu|berg04	33564		A	A	32	T	19	missense(apidb|rna_PBANKA_040080-1:TAC->TTC;Y->F)
psu|berg04	33583		T	T	37	A	30	synonymous(apidb|rna_PBANKA_040080-1:GCT->GCA;A->A)
psu|berg04	33685		A	A	30	T	22	intron(apidb|rna_PBANKA_040080-1)
psu|berg04	33767		T	A	21	T	17	missense(apidb|rna_PBANKA_040080-1:TTA->ATA;L->I)
psu|berg04	130532		T	T	23	A	20	missense(apidb|rna_PBANKA_040330-1:ATA->AAA;I->K)
psu|berg04	164420		A	A	3	T	2	missense(apidb|rna_PBANKA_040400-1:AAT->AAA;N->K)
psu|berg04	316223		T	T	31	A	17	missense(apidb|rna_PBANKA_040830-1:ATA->AAA;I->K)
psu|berg04	322952		A	A	15	T	8	intergenic
psu|berg04	348906		A	A	25	T	18	missense(apidb|rna_PBANKA_040930-1:ATA->AAA;I->K)
psu|berg04	521673		T	T	12	A	12	intergenic
psu|berg04	8024	potential false positive	C	C	47	T	6	intergenic
psu|berg04	20949	potential false positive	C	C	37	T	8	missense(apidb|rna_PBANKA_040050-1:GGA->GAA;G->E)
psu|berg04	20956	potential false positive	C	C	38	T	7	missense(apidb|rna_PBANKA_040050-1:GCC->ACC;A->T)
psu|berg04	21031	potential false positive	T	T	35	C	7	missense(apidb|rna_PBANKA_040050-1:AGA->GGA;R->G)
psu|berg04	22029	potential false positive	T	T	43	C	8	missense(apidb|rna_PBANKA_040050-1:AAC->AGC;N->S)
psu|berg04	23333	potential false positive	T	T	27	C	5	intergenic
psu|berg04	30812	potential false positive	T	T	45	C	9	intron(apidb|rna_PBANKA_040070-1)
psu|berg04	203016	potential false positive	T	T	14	C	3	intergenic
psu|berg04	238875	potential false positive	C	C	35	T	5	missense(apidb|rna_PBANKA_040620-1:GTT->ATT;V->I)
psu|berg04	238929	potential false positive	C	C	45	T	7	missense(apidb|rna_PBANKA_040620-1:GTT->ATT;V->I)
psu|berg04	724198	potential false positive	T	T	21	C	8	intergenic
psu|berg04	724867	potential false positive	T	T	18	C	8	intergenic
psu|berg04	20136		C	T	23	C	15	missense(apidb|rna_PBANKA_040050-1:AGC->AAC;S->N)
psu|berg04	20163		T	T	22	C	17	missense(apidb|rna_PBANKA_040050-1:GAC->GGC;D->G)
psu|berg04	20692		T	T	44	C	31	missense(apidb|rna_PBANKA_040050-1:AGT->GGT;S->G)
psu|berg04	20785		T	T	35	C	22	missense(apidb|rna_PBANKA_040050-1:AGG->GGG;R->G)
psu|berg04	20817		T	C	30	T	30	missense(apidb|rna_PBANKA_040050-1:GAA->GGA;E->G)
psu|berg04	20917		T	T	42	C	11	missense(apidb|rna_PBANKA_040050-1:ATG->GTG;M->V)
psu|berg04	21423		T	T	37	C	13	missense(apidb|rna_PBANKA_040050-1:CAA->CGA;Q->R)
psu|berg04	21433		T	T	39	C	14	missense(apidb|rna_PBANKA_040050-1:AAA->GAA;K->E)
psu|berg04	21849		T	T	38	C	12	missense(apidb|rna_PBANKA_040050-1:GAA->GGA;E->G)
psu|berg04	21873		T	T	37	C	12	missense(apidb|rna_PBANKA_040050-1:AAG->AGG;K->R)
psu|berg04	22043		C	C	40	T	16	missense(apidb|rna_PBANKA_040050-1:ATG->ATA;M->I)
psu|berg04	23002		C	C	34	T	10	intergenic
psu|berg04	23580		C	C	46	T	11	intergenic
psu|berg04	24153		T	T	38	C	17	intergenic
psu|berg04	31006		T	T	54	C	14	intron(apidb|rna_PBANKA_040070-1)
psu|berg04	32625		C	T	34	C	28	intergenic
psu|berg04	32925		C	C	26	T	17	intergenic
psu|berg04	33626		T	C	41	T	31	missense(apidb|rna_PBANKA_040080-1:TAT->CAT;Y->H)
psu|berg04	33820		C	C	15	T	9	intron(apidb|rna_PBANKA_040080-1)
psu|berg04	508931		C	C	31	T	15	missense(apidb|rna_PBANKA_041400-1:AGA->AAA;R->K)
psu|berg04	724895		C	C	7	T	6	intergenic
psu|berg04	724945		T	C	5	T	3	intergenic
psu|berg04	724980		T	T	6	C	3	intergenic
psu|berg04	724987		T	T	6	C	3	intergenic
psu|berg05	10738	potential false positive	G	G	31	T	5	intergenic
psu|berg05	13210		G	T	31	G	24	intergenic
psu|berg05	224877		G	G	17	T	22	missense(apidb|rna_PBANKA_050570-1:GAC->GAA;D->E)
psu|berg05	311638		G	G	21	T	11	missense(apidb|rna_PBANKA_050730-1:ACA->AAA;T->K)
psu|berg05	489085		G	G	26	T	17	missense(apidb|rna_PBANKA_051240-1:CAA->AAA;Q->K)
psu|berg05	853107		T	T	22	G	16	synonymous(apidb|rna_PBANKA_052270-1:GGT->GGG;G->G)
psu|berg05	115656		C	C	17	A	10	missense(apidb|rna_PBANKA_050290-1:ACA->AAA;T->K)
psu|berg05	145041		C	C	27	A	11	intergenic
psu|berg05	385999		A	A	18	C	18	missense(apidb|rna_PBANKA_050930-1:ACC->CCC;T->P)
psu|berg05	1067	potential false positive	G	G	10	A	4	intergenic
psu|berg05	1095	potential false positive	A	A	9	G	4	intergenic
psu|berg05	696187	potential false positive	G	G	23	A	5	missense(apidb|rna_PBANKA_051900-1:GAA->AAA;E->K)
psu|berg05	1124		A	A	7	G	4	intergenic
psu|berg05	1159		A	G	4	A	3	intergenic
psu|berg05	10528		G	G	30	A	20	intergenic
psu|berg05	11801		A	A	27	G	18	missense(apidb|rna_PBANKA_050030-1:AAT->AGT;N->S)
psu|berg05	11866		G	G	31	A	19	missense(apidb|rna_PBANKA_050030-1:GTT->ATT;V->I)
psu|berg05	41382		A	A	39	G	22	intergenic
psu|berg05	535525		G	G	17	A	13	missense(apidb|rna_PBANKA_051390-1:GAA->AAA;E->K)
psu|berg05	696103		G	A	4	G	2	missense(apidb|rna_PBANKA_051900-1:GAA->AAA;E->K)
psu|berg05	696139		G	A	5	G	4	missense(apidb|rna_PBANKA_051900-1:GAA->AAA;E->K)
psu|berg05	696151		G	G	5	A	5	missense(apidb|rna_PBANKA_051900-1:GAA->AAA;E->K)
psu|berg05	701552		G	A	14	G	8	missense(apidb|rna_PBANKA_051920-1:GGT->GAT;G->D)
psu|berg05	11897	potential false positive	C	C	21	G	4	missense(apidb|rna_PBANKA_050030-1:ACC->AGC;T->S)
psu|berg05	470940		G	G	26	C	23	synonymous(apidb|rna_PBANKA_051180-1:GGC->GGG;G->G)
psu|berg05	111581	potential false positive	A	A	36	T	9	missense(apidb|rna_PBANKA_050280-1:ATA->AAA;I->K)
psu|berg05	426140	potential false positive	A	A	22	T	5	missense(apidb|rna_PBANKA_051020-1:AAT->AAA;N->K)
psu|berg05	143720		T	T	10	A	5	intergenic
psu|berg05	584846		T	T	24	A	12	missense(apidb|rna_PBANKA_051540-1:AAT->AAA;N->K)
psu|berg05	879875		A	A	29	T	10	missense(apidb|rna_PBANKA_052370-1:ATA->AAA;I->K)
psu|berg05	10724	potential false positive	C	C	29	T	6	intergenic
psu|berg05	21058		C	C	5	T	5	missense(apidb|rna_PBANKA_050050-1:CGT->CAT;R->H)
psu|berg05	41374		T	T	33	C	14	intergenic
psu|berg05	311633		C	C	23	T	10	missense(apidb|rna_PBANKA_050730-1:GAA->AAA;E->K)
psu|berg05	359529		C	C	32	T	11	synonymous(apidb|rna_PBANKA_050830-1:AAG->AAA;K->K)
psu|berg05	879904		C	C	9	T	8	synonymous(apidb|rna_PBANKA_052370-1:AAG->AAA;K->K)
psu|berg06	2227	potential false positive	G	G	29	T	9	intergenic
psu|berg06	2343	potential false positive	T	T	40	G	7	intergenic
psu|berg06	2398	potential false positive	T	T	47	G	8	intergenic
psu|berg06	15675	potential false positive	T	T	68	G	7	intergenic
psu|berg06	540793		G	G	15	T	10	missense(apidb|rna_PBANKA_061380-1:ACA->AAA;T->K)
psu|berg06	914915		T	T	20	G	13	synonymous(apidb|rna_PBANKA_062350-1:GCA->GCC;A->A)
psu|berg06	29147	potential false positive	C	C	20	A	7	intergenic
psu|berg06	15653		C	C	43	A	28	intergenic
psu|berg06	336240		C	C	25	A	17	intron(apidb|rna_PBANKA_060810-1)
psu|berg06	346753		C	C	16	A	14	intergenic
psu|berg06	381339		C	C	20	A	14	missense(apidb|rna_PBANKA_060950-1:CAA->AAA;Q->K)
psu|berg06	392956		C	C	29	A	20	intergenic
psu|berg06	433295		C	C	7	A	6	missense(apidb|rna_PBANKA_061080-1:AAC->AAA;N->K)
psu|berg06	2408	potential false positive	A	A	51	G	8	intergenic
psu|berg06	2420	potential false positive	A	A	44	G	9	intergenic
psu|berg06	14724	potential false positive	G	G	31	A	7	intergenic
psu|berg06	25795	potential false positive	A	A	7	G	3	intergenic
psu|berg06	871869	potential false positive	A	A	35	G	7	intergenic
psu|berg06	2357		A	A	33	G	11	intergenic
psu|berg06	2444		A	A	32	G	11	intergenic
psu|berg06	14758		G	G	39	A	16	intergenic
psu|berg06	15697		A	A	39	G	31	intergenic
psu|berg06	185435		G	G	27	A	14	intergenic
psu|berg06	705426		G	G	31	A	11	missense(apidb|rna_PBANKA_061820-1:GAA->AAA;E->K)
psu|berg06	13829	potential false positive	T	T	26	A	8	intergenic
psu|berg06	116019	potential false positive	T	T	17	A	8	intron(apidb|rna_PBANKA_060270-1)
psu|berg06	237672	potential false positive	A	A	6	T	2	intergenic
psu|berg06	322597	potential false positive	A	A	30	T	7	intergenic
psu|berg06	840016	potential false positive	A	A	7	T	3	missense(apidb|rna_PBANKA_062220-1:ATT->AAT;I->N)
psu|berg06	15718		A	A	45	T	25	intergenic
psu|berg06	15723		T	T	43	A	30	intergenic
psu|berg06	15781		A	A	56	T	13	intergenic
psu|berg06	25418		T	T	27	A	20	intergenic
psu|berg06	113076		T	T	17	A	12	intergenic
psu|berg06	115968		T	T	34	A	14	intron(apidb|rna_PBANKA_060270-1)
psu|berg06	115974		T	T	23	A	18	intron(apidb|rna_PBANKA_060270-1)
psu|berg06	115994		T	A	19	T	14	intron(apidb|rna_PBANKA_060270-1)
psu|berg06	125909		A	A	24	T	10	missense(apidb|rna_PBANKA_060300-1:AAT->AAA;N->K)
psu|berg06	322602		A	A	7	T	7	intergenic
psu|berg06	322612		A	A	7	T	5	intergenic
psu|berg06	346761		T	T	16	A	13	intergenic
psu|berg06	346766		T	T	15	A	11	intergenic
psu|berg06	346771		T	T	16	A	11	intergenic
psu|berg06	346776		T	T	19	A	11	intergenic
psu|berg06	381883		T	T	27	A	24	missense(apidb|rna_PBANKA_060950-1:ATA->AAA;I->K)
psu|berg06	386056		A	A	16	T	11	missense(apidb|rna_PBANKA_060970-1:AAT->AAA;N->K)
psu|berg06	404797		T	T	32	A	11	missense(apidb|rna_PBANKA_061010-1:AAT->AAA;N->K)
psu|berg06	431987		T	T	23	A	12	missense(apidb|rna_PBANKA_061080-1:AAT->AAA;N->K)
psu|berg06	484805		T	A	23	T	18	missense(apidb|rna_PBANKA_061240-1:AAT->AAA;N->K)
psu|berg06	490711		A	A	6	T	3	missense(apidb|rna_PBANKA_061260-1:AAT->AAA;N->K)
psu|berg06	675441		T	T	16	A	10	intron(apidb|rna_PBANKA_061710-1)
psu|berg06	675458		T	T	12	A	15	intron(apidb|rna_PBANKA_061710-1)
psu|berg06	803797		T	T	20	A	10	intergenic
psu|berg06	812243		A	A	23	T	13	missense(apidb|rna_PBANKA_062160-1:AAT->AAA;N->K)
psu|berg06	836576		A	A	8	T	8	missense(apidb|rna_PBANKA_062220-1:AAT->AAA;N->K)
psu|berg06	15802	potential false positive	C	C	61	T	9	intergenic
psu|berg06	582687	potential false positive	T	T	23	C	9	intergenic
psu|berg06	2366		C	C	33	T	11	intergenic
psu|berg06	5416		T	T	45	C	21	missense(apidb|rna_PBANKA_060020-1:ATA->GTA;I->V)
psu|berg06	14174		C	C	22	T	12	intergenic
psu|berg06	14222		T	C	13	T	12	intergenic
psu|berg06	14918		T	T	33	C	28	intergenic
psu|berg06	25436		T	C	28	T	25	intergenic
psu|berg06	460898		C	C	22	T	10	intergenic
psu|berg06	839980		C	C	24	T	10	missense(apidb|rna_PBANKA_062220-1:AGA->AAA;R->K)
psu|berg06	873464		C	C	38	T	20	intergenic
psu|berg07	6137	potential false positive	G	G	33	T	8	intron(apidb|rna_PBANKA_070020-1)
psu|berg07	9782	potential false positive	T	T	36	G	6	missense(apidb|rna_PBANKA_070030-1:ATT->CTT;I->L)
psu|berg07	11154	potential false positive	G	G	28	T	8	intergenic
psu|berg07	42206	potential false positive	G	G	19	T	4	intergenic
psu|berg07	789108	potential false positive	T	T	19	G	8	missense(apidb|rna_PBANKA_072230-1:TCT->GCT;S->A)
psu|berg07	792159	potential false positive	T	T	43	G	6	intergenic
psu|berg07	805845	potential false positive	T	T	11	G	4	intergenic
psu|berg07	805914	potential false positive	T	T	35	G	9	intergenic
psu|berg07	10665		G	G	52	T	10	intergenic
psu|berg07	16733		T	T	37	G	25	intergenic
psu|berg07	477231		G	G	17	T	13	missense(apidb|rna_PBANKA_071340-1:AGT->ATT;S->I)
psu|berg07	585850		G	G	21	T	13	intergenic
psu|berg07	791804		G	G	38	T	17	intergenic
psu|berg07	5639	potential false positive	C	C	45	A	7	missense(apidb|rna_PBANKA_070020-1:ATG->ATT;M->I)
psu|berg07	10633	potential false positive	C	C	59	A	8	intergenic
psu|berg07	10951	potential false positive	A	A	30	C	6	intergenic
psu|berg07	164041	potential false positive	C	C	7	A	3	missense(apidb|rna_PBANKA_070440-1:AAC->AAA;N->K)
psu|berg07	282167	potential false positive	C	C	24	A	8	missense(apidb|rna_PBANKA_070760-1:CAA->AAA;Q->K)
psu|berg07	660018	potential false positive	C	C	23	A	8	missense(apidb|rna_PBANKA_071950-1:CAA->AAA;Q->K)
psu|berg07	665125	potential false positive	C	C	22	A	9	missense(apidb|rna_PBANKA_071950-1:CAA->AAA;Q->K)
psu|berg07	775066	potential false positive	C	C	23	A	7	missense(apidb|rna_PBANKA_072200-1:CAA->AAA;Q->K)
psu|berg07	791784	potential false positive	C	C	34	A	6	intergenic
psu|berg07	11216		C	C	31	A	16	intergenic
psu|berg07	16706		C	C	40	A	18	intergenic
psu|berg07	16752		A	A	33	C	29	intergenic
psu|berg07	791589		A	A	43	C	14	intergenic
psu|berg07	791862		C	C	25	A	20	intergenic
psu|berg07	809278		C	C	43	A	10	intergenic
psu|berg07	5226	potential false positive	A	A	23	G	8	missense(apidb|rna_PBANKA_070020-1:TTA->TCA;L->S)
psu|berg07	6088	potential false positive	G	G	34	A	8	missense(apidb|rna_PBANKA_070020-1:CTC->TTC;L->F)
psu|berg07	10766	potential false positive	A	A	43	G	8	intergenic
psu|berg07	282178	potential false positive	G	G	19	A	8	missense(apidb|rna_PBANKA_070760-1:ATG->ATA;M->I)
psu|berg07	398536	potential false positive	A	A	31	G	7	synonymous(apidb|rna_PBANKA_071120-1:ACA->ACG;T->T)
psu|berg07	789046	potential false positive	G	G	46	A	8	missense(apidb|rna_PBANKA_072230-1:AGT->AAT;S->N)
psu|berg07	789140	potential false positive	A	A	13	G	3	synonymous(apidb|rna_PBANKA_072230-1:CAA->CAG;Q->Q)
psu|berg07	790913	potential false positive	A	A	29	G	5	intergenic
psu|berg07	791638	potential false positive	G	G	45	A	6	intergenic
psu|berg07	805673	potential false positive	A	A	21	G	4	intergenic
psu|berg07	805947	potential false positive	A	A	22	G	9	intergenic
psu|berg07	807348	potential false positive	A	A	42	G	8	intron(apidb|rna_PBANKA_072280-1)
psu|berg07	807575	potential false positive	A	A	38	G	5	missense(apidb|rna_PBANKA_072280-1:TAT->TGT;Y->C)
psu|berg07	809955	potential false positive	A	A	67	G	6	intergenic
psu|berg07	968		A	A	43	G	22	missense(apidb|rna_PBANKA_070010-1:TTA->TCA;L->S)
psu|berg07	10017		G	G	40	A	25	synonymous(apidb|rna_PBANKA_070030-1:TGC->TGT;C->C)
psu|berg07	10695		A	A	35	G	11	intergenic
psu|berg07	11164		G	G	23	A	12	intergenic
psu|berg07	387846		G	G	16	A	14	intron(apidb|rna_PBANKA_071100-1)
psu|berg07	417412		G	G	23	A	17	missense(apidb|rna_PBANKA_071180-1:GAA->AAA;E->K)
psu|berg07	477214		G	G	20	A	15	synonymous(apidb|rna_PBANKA_071340-1:GAG->GAA;E->E)
psu|berg07	651925		G	G	41	A	33	missense(apidb|rna_PBANKA_071930-1:AGT->AAT;S->N)
psu|berg07	663542		G	G	20	A	13	synonymous(apidb|rna_PBANKA_071950-1:AAG->AAA;K->K)
psu|berg07	749021		A	A	11	G	6	intron(apidb|rna_PBANKA_072150-1)
psu|berg07	789069		G	G	40	A	11	missense(apidb|rna_PBANKA_072230-1:GAG->AAG;E->K)
psu|berg07	791696		G	G	32	A	20	intergenic
psu|berg07	805837		A	A	6	G	4	intergenic
psu|berg07	811947		G	A	25	G	12	intergenic
psu|berg07	811952		G	G	25	A	12	intergenic
psu|berg07	807580	potential false positive	C	C	37	G	5	missense(apidb|rna_PBANKA_072280-1:CAA->GAA;Q->E)
psu|berg07	11223		G	G	31	C	12	intergenic
psu|berg07	805886		C	G	22	C	17	intergenic
psu|berg07	807538		G	G	41	C	10	missense(apidb|rna_PBANKA_072280-1:GAA->CAA;E->Q)
psu|berg07	5723	potential false positive	T	T	43	A	6	missense(apidb|rna_PBANKA_070020-1:GAA->GAT;E->D)
psu|berg07	5761	potential false positive	A	A	47	T	6	missense(apidb|rna_PBANKA_070020-1:TCT->ACT;S->T)
psu|berg07	10820	potential false positive	A	A	28	T	4	intergenic
psu|berg07	10993	potential false positive	A	A	26	T	6	intergenic
psu|berg07	108667	potential false positive	T	T	18	A	8	intergenic
psu|berg07	119563	potential false positive	T	T	34	A	9	missense(apidb|rna_PBANKA_070300-1:AAT->AAA;N->K)
psu|berg07	301473	potential false positive	A	A	16	T	7	intron(apidb|rna_PBANKA_070820-1)
psu|berg07	357952	potential false positive	T	T	26	A	6	intron(apidb|rna_PBANKA_071020-1)
psu|berg07	790868	potential false positive	A	A	38	T	5	intergenic
psu|berg07	791910	potential false positive	T	T	13	A	4	intergenic
psu|berg07	792137	potential false positive	T	T	39	A	9	intergenic
psu|berg07	807358	potential false positive	T	T	43	A	6	intron(apidb|rna_PBANKA_072280-1)
psu|berg07	809396	potential false positive	A	A	40	T	5	intergenic
psu|berg07	9639		A	A	41	T	10	missense(apidb|rna_PBANKA_070030-1:AAT->AAA;N->K)
psu|berg07	10012		T	T	41	A	25	missense(apidb|rna_PBANKA_070030-1:TAT->TTT;Y->F)
psu|berg07	10658		T	T	52	A	12	intergenic
psu|berg07	94713		T	T	33	A	12	missense(apidb|rna_PBANKA_070240-1:ATA->AAA;I->K)
psu|berg07	317211		T	T	24	A	15	intergenic
psu|berg07	352567		A	A	25	T	13	intergenic
psu|berg07	352585		A	A	27	T	12	intergenic
psu|berg07	379094		T	T	38	A	16	missense(apidb|rna_PBANKA_071080-1:ATA->AAA;I->K)
psu|berg07	574933		A	A	11	T	7	intergenic
psu|berg07	578445		T	T	37	A	11	missense(apidb|rna_PBANKA_071670-1:AAT->AAA;N->K)
psu|berg07	587880		A	A	14	T	12	missense(apidb|rna_PBANKA_071720-1:ATA->AAA;I->K)
psu|berg07	604896		A	A	24	T	13	intergenic
psu|berg07	611432		T	T	17	A	19	intergenic
psu|berg07	807518		T	T	32	A	11	missense(apidb|rna_PBANKA_072280-1:TTT->TAT;F->Y)
psu|berg07	811921		A	T	18	A	12	intergenic
psu|berg07	8293	potential false positive	C	C	22	T	8	intergenic
psu|berg07	10670	potential false positive	T	T	52	C	8	intergenic
psu|berg07	10758	potential false positive	T	T	42	C	8	intergenic
psu|berg07	10807	potential false positive	T	T	35	C	7	intergenic
psu|berg07	10973	potential false positive	T	T	26	C	6	intergenic
psu|berg07	585873	potential false positive	C	C	23	T	8	intergenic
psu|berg07	788654	potential false positive	C	C	39	T	9	intron(apidb|rna_PBANKA_072230-1)
psu|berg07	791362	potential false positive	C	C	52	T	8	intergenic
psu|berg07	791884	potential false positive	T	T	17	C	8	intergenic
psu|berg07	792074	potential false positive	T	T	20	C	5	intergenic
psu|berg07	792116	potential false positive	T	T	41	C	6	intergenic
psu|berg07	809152	potential false positive	T	T	43	C	7	intergenic
psu|berg07	820193	potential false positive	T	T	8	C	3	intergenic
psu|berg07	820726	potential false positive	C	C	12	T	5	intergenic
psu|berg07	9650		T	T	39	C	16	missense(apidb|rna_PBANKA_070030-1:AGA->GGA;R->G)
psu|berg07	11211		T	T	28	C	17	intergenic
psu|berg07	706419		C	C	24	T	15	missense(apidb|rna_PBANKA_072020-1:AGA->AAA;R->K)
psu|berg07	788666		C	C	44	T	15	intron(apidb|rna_PBANKA_072230-1)
psu|berg07	788707		T	T	44	C	15	intron(apidb|rna_PBANKA_072230-1)
psu|berg07	791376		C	C	48	T	16	intergenic
psu|berg07	791844		T	T	30	C	17	intergenic
psu|berg07	792096		T	T	20	C	11	intergenic
psu|berg07	809273		C	C	43	T	15	intergenic
psu|berg07	820684		T	T	6	C	4	intergenic
psu|berg07	820762		T	C	4	T	4	intergenic
psu|berg08	739309	potential false positive	G	G	18	T	8	intergenic
psu|berg08	1346588	potential false positive	T	T	41	G	8	intergenic
psu|berg08	1348333	potential false positive	T	T	45	G	8	intergenic
psu|berg08	1348395	potential false positive	T	T	36	G	9	intergenic
psu|berg08	1348767	potential false positive	G	G	29	T	5	intergenic
psu|berg08	1354159	potential false positive	G	G	34	T	8	intergenic
psu|berg08	1355224	potential false positive	G	G	42	T	8	missense(apidb|rna_PBANKA_083700-1:AAC->AAA;N->K)
psu|berg08	3469		G	G	33	T	19	synonymous(apidb|rna_PBANKA_080010-1:ATC->ATA;I->I)
psu|berg08	3596		T	T	39	G	20	missense(apidb|rna_PBANKA_080010-1:AAG->ACG;K->T)
psu|berg08	4104		G	G	23	T	13	intergenic
psu|berg08	96467		G	G	29	T	10	missense(apidb|rna_PBANKA_080190-1:AAC->AAA;N->K)
psu|berg08	200131		T	T	17	G	19	intergenic
psu|berg08	262538		G	G	27	T	12	missense(apidb|rna_PBANKA_080550-1:CAA->AAA;Q->K)
psu|berg08	343934		G	G	23	T	25	missense(apidb|rna_PBANKA_080730-1:CAA->AAA;Q->K)
psu|berg08	850744		T	T	23	G	21	synonymous(apidb|rna_PBANKA_082190-1:TCA->TCC;S->S)
psu|berg08	1018734		G	G	17	T	22	intron(apidb|rna_PBANKA_082680-1)
psu|berg08	1346447		G	G	34	T	23	intron(apidb|rna_PBNAKA_083685-1)
psu|berg08	1348358		G	G	40	T	11	intergenic
psu|berg08	619371	potential false positive	C	C	19	A	8	missense(apidb|rna_PBANKA_081490-1:GGT->GTT;G->V)
psu|berg08	1184929	potential false positive	C	C	29	A	8	missense(apidb|rna_PBANKA_083150-1:CAT->AAT;H->N)
psu|berg08	1213136	potential false positive	C	C	41	A	6	missense(apidb|rna_PBANKA_083210-1:GAC->GAA;D->E)
psu|berg08	1342958	potential false positive	C	C	22	A	8	intergenic
psu|berg08	1348321	potential false positive	C	C	51	A	5	intergenic
psu|berg08	3840		C	C	34	A	31	intron(apidb|rna_PBANKA_080010-1)
psu|berg08	65321		C	C	29	A	13	missense(apidb|rna_PBANKA_080160-1:GTA->TTA;V->L)
psu|berg08	187354		A	A	29	C	18	synonymous(apidb|rna_PBANKA_080360-1:TCA->TCC;S->S)
psu|berg08	432372		C	C	22	A	16	missense(apidb|rna_PBANKA_080950-1:TGT->TTT;C->F)
psu|berg08	522134		C	C	18	A	19	missense(apidb|rna_PBANKA_081180-1:GCA->GAA;A->E)
psu|berg08	619355		C	C	15	A	10	missense(apidb|rna_PBANKA_081490-1:TTG->TTT;L->F)
psu|berg08	1185632		A	A	40	C	18	missense(apidb|rna_PBANKA_083150-1:AAC->ACC;N->T)
psu|berg08	1292119		C	C	20	A	10	intergenic
psu|berg08	1345349		C	C	59	A	16	intergenic
psu|berg08	1348732		A	A	24	C	17	intergenic
psu|berg08	1352048		C	C	48	A	19	intergenic
psu|berg08	4034	potential false positive	A	A	24	G	7	intergenic
psu|berg08	4288	potential false positive	G	G	20	A	8	intergenic
psu|berg08	1348400	potential false positive	G	G	39	A	9	intergenic
psu|berg08	1351726	potential false positive	G	G	37	A	9	intergenic
psu|berg08	1352038	potential false positive	G	G	42	A	7	intergenic
psu|berg08	3668		A	A	32	G	14	missense(apidb|rna_PBANKA_080010-1:TTG->TCG;L->S)
psu|berg08	3846		A	A	35	G	28	intron(apidb|rna_PBANKA_080010-1)
psu|berg08	3925		A	A	31	G	22	intergenic
psu|berg08	4082		G	G	25	A	16	intergenic
psu|berg08	838982		G	G	21	A	10	intergenic
psu|berg08	1268912		G	G	21	A	15	missense(apidb|rna_PBANKA_083410-1:GAA->AAA;E->K)
psu|berg08	1346355		A	A	34	G	18	synonymous(apidb|rna_PBNAKA_083685-1:TTA->TTG;L->L)
psu|berg08	1346373		A	A	33	G	25	intron(apidb|rna_PBNAKA_083685-1)
psu|berg08	1346599		A	A	38	G	13	intergenic
psu|berg08	1346646		A	A	41	G	11	intergenic
psu|berg08	1346652		G	G	44	A	11	intergenic
psu|berg08	1348200		A	A	39	G	21	intergenic
psu|berg08	1348713		A	A	24	G	17	intergenic
psu|berg08	1348820		A	G	16	A	6	intergenic
psu|berg08	1348832		G	A	15	G	3	intergenic
psu|berg08	1355266		A	A	45	G	14	synonymous(apidb|rna_PBANKA_083700-1:TAT->TAC;Y->Y)
psu|berg08	1355289		G	G	44	A	14	missense(apidb|rna_PBANKA_083700-1:CAT->TAT;H->Y)
psu|berg08	1354101	potential false positive	C	C	51	G	8	intergenic
psu|berg08	1355499	potential false positive	G	G	38	C	5	missense(apidb|rna_PBANKA_083700-1:CTT->GTT;L->V)
psu|berg08	3400	potential false positive	T	T	28	A	6	missense(apidb|rna_PBANKA_080010-1:AAA->AAT;K->N)
psu|berg08	3419	potential false positive	A	A	25	T	5	missense(apidb|rna_PBANKA_080010-1:ATT->AAT;I->N)
psu|berg08	369712	potential false positive	A	A	32	T	7	intron(apidb|rna_PBANKA_080780-1)
psu|berg08	875736	potential false positive	A	A	27	T	9	nonsense(apidb|rna_PBANKA_082260-1:TTA->TAA;L->*)
psu|berg08	1347539	potential false positive	A	A	41	T	4	intergenic
psu|berg08	1348251	potential false positive	A	A	46	T	5	intergenic
psu|berg08	3604		A	A	47	T	13	missense(apidb|rna_PBANKA_080010-1:GAT->GAA;D->E)
psu|berg08	619568		T	T	30	A	15	intergenic
psu|berg08	631500		A	A	20	T	14	missense(apidb|rna_PBANKA_081530-1:ATA->AAA;I->K)
psu|berg08	811410		A	A	25	T	12	missense(apidb|rna_PBANKA_082080-1:AAT->AAA;N->K)
psu|berg08	962566		T	T	33	A	11	intergenic
psu|berg08	974853		A	A	26	T	12	missense(apidb|rna_PBANKA_082540-1:TAT->AAT;Y->N)
psu|berg08	1038725		T	T	27	A	12	missense(apidb|rna_PBANKA_082710-1:ATA->AAA;I->K)
psu|berg08	1158771		T	T	15	A	11	intergenic
psu|berg08	1243157		A	T	10	A	10	readthrough(apidb|rna_PBANKA_083330-1:TAA->AAA;*->K)
psu|berg08	1297590		A	A	14	T	10	intergenic
psu|berg08	1345410		T	T	52	A	20	intron(apidb|rna_PBNAKA_083685-1)
psu|berg08	1346606		A	A	35	T	13	intergenic
psu|berg08	1348389		A	A	30	T	11	intergenic
psu|berg08	1348570		T	A	22	T	19	intergenic
psu|berg08	4693	potential false positive	C	C	31	T	9	intergenic
psu|berg08	349464	potential false positive	C	C	19	T	9	missense(apidb|rna_PBANKA_080750-1:GAA->AAA;E->K)
psu|berg08	1243142	potential false positive	C	C	13	T	4	intergenic
psu|berg08	1251657	potential false positive	T	T	53	C	9	intron(apidb|rna_PBANKA_083360-1)
psu|berg08	1348409	potential false positive	T	T	38	C	8	intergenic
psu|berg08	1348687	potential false positive	T	T	29	C	5	intergenic
psu|berg08	1348694	potential false positive	T	T	28	C	7	intergenic
psu|berg08	1351707	potential false positive	C	C	38	T	9	intergenic
psu|berg08	1355313	potential false positive	C	C	42	T	6	missense(apidb|rna_PBANKA_083700-1:GAT->AAT;D->N)
psu|berg08	1359151	potential false positive	T	T	28	C	5	missense(apidb|rna_PBANKA_083710-1:AAT->GAT;N->D)
psu|berg08	3459		C	C	27	T	17	missense(apidb|rna_PBANKA_080010-1:GAT->AAT;D->N)
psu|berg08	3570		T	T	30	C	17	missense(apidb|rna_PBANKA_080010-1:ATA->GTA;I->V)
psu|berg08	3956		T	T	30	C	15	intergenic
psu|berg08	6410		T	T	30	C	23	intergenic
psu|berg08	319600		T	C	31	T	16	intergenic
psu|berg08	369734		C	C	13	T	13	intron(apidb|rna_PBANKA_080780-1)
psu|berg08	812527		C	T	27	C	25	missense(apidb|rna_PBANKA_082080-1:AGA->AAA;R->K)
psu|berg08	876228		C	C	26	T	14	missense(apidb|rna_PBANKA_082260-1:AGA->AAA;R->K)
psu|berg08	880005		T	T	21	C	10	synonymous(apidb|rna_PBANKA_082280-1:CCT->CCC;P->P)
psu|berg08	1231356		C	C	24	T	11	missense(apidb|rna_PBANKA_083290-1:GAA->AAA;E->K)
psu|berg08	1251581		T	T	41	C	12	intron(apidb|rna_PBANKA_083360-1)
psu|berg08	1346625		C	C	35	T	13	intergenic
psu|berg08	1348161		T	T	38	C	23	intergenic
psu|berg08	1348168		C	C	37	T	28	intergenic
psu|berg08	1348299		T	T	44	C	11	intergenic
psu|berg08	1348750		C	C	24	T	16	intergenic
psu|berg08	1351683		C	C	44	T	14	intergenic
psu|berg08	1351689		C	C	42	T	10	intergenic
psu|berg08	1355278		C	C	42	T	14	synonymous(apidb|rna_PBANKA_083700-1:TCG->TCA;S->S)
psu|berg09	42842	potential false positive	G	G	20	T	8	missense(apidb|rna_PBANKA_090080-1:GAT->TAT;D->Y)
psu|berg09	61584	potential false positive	T	T	10	G	3	missense(apidb|rna_PBANKA_090130-1:GAA->GCA;E->A)
psu|berg09	152678	potential false positive	G	G	20	T	8	intergenic
psu|berg09	1627996	potential false positive	T	T	43	G	8	intergenic
psu|berg09	1638571	potential false positive	G	G	47	T	5	missense(apidb|rna_PBANKA_094400-1:GCA->TCA;A->S)
psu|berg09	38236		G	G	59	T	16	missense(apidb|rna_PBANKA_090080-1:GAG->GAT;E->D)
psu|berg09	46138		G	G	36	T	12	missense(apidb|rna_PBANKA_090090-1:AAG->AAT;K->N)
psu|berg09	47420		G	T	18	G	12	missense(apidb|rna_PBANKA_090090-1:GAT->TAT;D->Y)
psu|berg09	152703		G	G	13	T	8	intergenic
psu|berg09	1599310		G	G	21	T	14	missense(apidb|rna_PBANKA_094310-1:CAA->AAA;Q->K)
psu|berg09	1639447		T	T	46	G	14	intergenic
psu|berg09	1639584		T	T	44	G	22	intergenic
psu|berg09	1315	potential false positive	C	C	12	A	3	intergenic
psu|berg09	38496	potential false positive	A	A	39	C	9	missense(apidb|rna_PBANKA_090080-1:AAG->ACG;K->T)
psu|berg09	47373	potential false positive	A	A	29	C	5	missense(apidb|rna_PBANKA_090090-1:GAA->GCA;E->A)
psu|berg09	1637350	potential false positive	C	C	36	A	5	intergenic
psu|berg09	1639419	potential false positive	C	C	65	A	6	intergenic
psu|berg09	1639465	potential false positive	A	A	41	C	8	intergenic
psu|berg09	42980		C	C	34	A	15	intergenic
psu|berg09	839039		A	A	14	C	13	intergenic
psu|berg09	1187726		A	A	18	C	22	missense(apidb|rna_PBANKA_093150-1:TTT->GTT;F->V)
psu|berg09	1543073		A	A	23	C	15	intergenic
psu|berg09	38488	potential false positive	G	G	39	A	9	synonymous(apidb|rna_PBANKA_090080-1:GAG->GAA;E->E)
psu|berg09	16418		A	A	34	G	27	intergenic
psu|berg09	42722		A	A	39	G	16	missense(apidb|rna_PBANKA_090080-1:ATA->GTA;I->V)
psu|berg09	42773		G	G	35	A	14	missense(apidb|rna_PBANKA_090080-1:GAA->AAA;E->K)
psu|berg09	61260		A	A	27	G	24	missense(apidb|rna_PBANKA_090130-1:GTA->GCA;V->A)
psu|berg09	714193		G	A	18	G	10	intergenic
psu|berg09	1423133		G	G	11	A	14	intergenic
psu|berg09	1626376		G	A	8	G	5	intergenic
psu|berg09	1634370		A	G	13	A	3	intergenic
psu|berg09	1634593		A	G	39	A	29	intergenic
psu|berg09	1639518		A	A	42	G	12	intergenic
psu|berg09	44696	potential false positive	C	C	23	G	4	intergenic
psu|berg09	16381		C	C	37	G	11	intergenic
psu|berg09	1639434		G	G	57	C	13	intergenic
psu|berg09	20828	potential false positive	T	T	63	A	7	intergenic
psu|berg09	38479	potential false positive	T	T	40	A	9	synonymous(apidb|rna_PBANKA_090080-1:ATT->ATA;I->I)
psu|berg09	42823	potential false positive	T	T	30	A	5	missense(apidb|rna_PBANKA_090080-1:GAT->GAA;D->E)
psu|berg09	401507	potential false positive	T	T	27	A	8	missense(apidb|rna_PBANKA_091000-1:AAT->AAA;N->K)
psu|berg09	1612397	potential false positive	T	T	14	A	6	intron(apidb|rna_PBANKA_094340-1)
psu|berg09	1637156	potential false positive	T	T	35	A	5	intergenic
psu|berg09	1637196	potential false positive	T	T	34	A	5	intergenic
psu|berg09	1638492	potential false positive	A	A	40	T	5	missense(apidb|rna_PBANKA_094400-1:GAA->GAT;E->D)
psu|berg09	16394		A	A	38	T	13	intergenic
psu|berg09	38424		A	A	39	T	10	missense(apidb|rna_PBANKA_090080-1:AAA->ATA;K->I)
psu|berg09	123669		T	T	21	A	11	intron(apidb|rna_PBANKA_090250-1)
psu|berg09	784849		A	A	15	T	9	intergenic
psu|berg09	903104		A	A	14	T	12	intergenic
psu|berg09	903129		A	A	17	T	9	intergenic
psu|berg09	1566302		A	A	23	T	16	missense(apidb|rna_PBANKA_094230-1:AAT->AAA;N->K)
psu|berg09	1567366		A	A	20	T	16	intergenic
psu|berg09	20838	potential false positive	T	T	61	C	8	intergenic
psu|berg09	27898	potential false positive	T	T	22	C	7	intergenic
psu|berg09	47629	potential false positive	C	C	37	T	5	intergenic
psu|berg09	589322	potential false positive	C	C	45	T	9	synonymous(apidb|rna_PBANKA_091450-1:GAG->GAA;E->E)
psu|berg09	871124	potential false positive	C	C	19	T	9	missense(apidb|rna_PBANKA_092300-1:GAA->AAA;E->K)
psu|berg09	1626393	potential false positive	C	C	17	T	3	intergenic
psu|berg09	1628009	potential false positive	C	C	37	T	8	intergenic
psu|berg09	1628026	potential false positive	C	C	35	T	6	intergenic
psu|berg09	1638305	potential false positive	C	C	48	T	7	missense(apidb|rna_PBANKA_094400-1:TCT->TTT;S->F)
psu|berg09	1638347	potential false positive	C	C	52	T	9	missense(apidb|rna_PBANKA_094400-1:ACT->ATT;T->I)
psu|berg09	1638552	potential false positive	T	T	48	C	8	synonymous(apidb|rna_PBANKA_094400-1:TCT->TCC;S->S)
psu|berg09	1639088	potential false positive	C	C	40	T	9	intergenic
psu|berg09	23426		T	C	2	T	1	intergenic
psu|berg09	38472		C	C	44	T	10	missense(apidb|rna_PBANKA_090080-1:TCA->TTA;S->L)
psu|berg09	47313		T	T	33	C	18	missense(apidb|rna_PBANKA_090090-1:ATA->ACA;I->T)
psu|berg09	47708		C	C	49	T	21	intergenic
psu|berg09	589385		C	C	60	T	10	synonymous(apidb|rna_PBANKA_091450-1:GAG->GAA;E->E)
psu|berg09	728844		C	C	21	T	14	missense(apidb|rna_PBANKA_091860-1:GAA->AAA;E->K)
psu|berg09	1626384		C	T	6	C	5	intergenic
psu|berg09	1634580		T	T	40	C	35	intergenic
psu|berg09	1639095		T	T	41	C	10	intergenic
psu|berg10	6265	potential false positive	T	T	41	G	6	missense(apidb|rna_PBANKA_100010-1:ATC->AGC;I->S)
psu|berg10	1580396	potential false positive	T	T	26	G	5	intergenic
psu|berg10	1580940	potential false positive	G	G	36	T	8	intergenic
psu|berg10	6635		G	G	35	T	35	missense(apidb|rna_PBANKA_100010-1:GAG->GAT;E->D)
psu|berg10	303802		G	G	15	T	19	intergenic
psu|berg10	584903		G	G	20	T	13	missense(apidb|rna_PBANKA_101400-1:AAC->AAA;N->K)
psu|berg10	1102255		T	T	14	G	12	missense(apidb|rna_PBANKA_102800-1:GTG->GGG;V->G)
psu|berg10	1155866	potential false positive	A	A	18	C	6	missense(apidb|rna_PBANKA_102940-1:AAA->AAC;K->N)
psu|berg10	1573320	potential false positive	C	C	38	A	7	intergenic
psu|berg10	6336		C	C	36	A	18	missense(apidb|rna_PBANKA_100010-1:CAA->AAA;Q->K)
psu|berg10	6357		A	C	35	A	25	missense(apidb|rna_PBANKA_100010-1:AAA->CAA;K->Q)
psu|berg10	6457		C	C	26	A	14	missense(apidb|rna_PBANKA_100010-1:ACA->AAA;T->K)
psu|berg10	6473		C	C	25	A	16	synonymous(apidb|rna_PBANKA_100010-1:ATC->ATA;I->I)
psu|berg10	6676		A	A	44	C	16	missense(apidb|rna_PBANKA_100010-1:AAA->ACA;K->T)
psu|berg10	206011		C	A	26	C	5	intron(apidb|rna_PBANKA_100440-1)
psu|berg10	485372		C	C	18	A	19	missense(apidb|rna_PBANKA_101140-1:CAA->AAA;Q->K)
psu|berg10	571956		C	C	26	A	14	missense(apidb|rna_PBANKA_101340-1:CAA->AAA;Q->K)
psu|berg10	1572138		A	A	40	C	12	intergenic
psu|berg10	1572864		A	A	41	C	28	intergenic
psu|berg10	6688	potential false positive	G	G	38	A	9	missense(apidb|rna_PBANKA_100010-1:GGT->GAT;G->D)
psu|berg10	1111785	potential false positive	G	G	27	A	9	missense(apidb|rna_PBANKA_102820-1:GAA->AAA;E->K)
psu|berg10	1567833	potential false positive	G	G	34	A	7	intergenic
psu|berg10	1575120	potential false positive	A	A	51	G	6	missense(apidb|rna_PBANKA_104040-1:ATA->ATG;I->M)
psu|berg10	1575727	potential false positive	G	G	30	A	6	missense(apidb|rna_PBANKA_104040-1:GGT->AGT;G->S)
psu|berg10	1580256	potential false positive	G	G	31	A	5	intergenic
psu|berg10	1580430	potential false positive	A	A	30	G	5	intergenic
psu|berg10	1580946	potential false positive	G	G	42	A	8	intergenic
psu|berg10	6399		G	A	37	G	28	missense(apidb|rna_PBANKA_100010-1:GTA->ATA;V->I)
psu|berg10	6579		A	A	30	G	22	missense(apidb|rna_PBANKA_100010-1:ATC->GTC;I->V)
psu|berg10	1112430		G	G	21	A	21	missense(apidb|rna_PBANKA_102820-1:GAA->AAA;E->K)
psu|berg10	1384981		G	G	17	A	9	intron(apidb|rna_PBANKA_103490-1)
psu|berg10	1564083		A	A	22	G	17	intergenic
psu|berg10	1572846		A	A	35	G	35	intergenic
psu|berg10	1572894		A	A	42	G	18	intergenic
psu|berg10	1574155		G	G	32	A	11	intergenic
psu|berg10	1574187		A	A	29	G	11	intergenic
psu|berg10	1577005		A	A	34	G	10	intergenic
psu|berg10	1567816	potential false positive	G	G	37	C	7	intergenic
psu|berg10	131548		G	G	19	C	13	intergenic
psu|berg10	832546		C	C	19	G	20	missense(apidb|rna_PBANKA_102100-1:GCT->CCT;A->P)
psu|berg10	149416	potential false positive	A	A	33	T	8	missense(apidb|rna_PBANKA_100300-1:GAT->GAA;D->E)
psu|berg10	607916	potential false positive	A	A	15	T	6	intergenic
psu|berg10	841285	potential false positive	A	A	31	T	8	intergenic
psu|berg10	885062	potential false positive	T	T	19	A	6	intergenic
psu|berg10	1567241	potential false positive	A	A	29	T	4	intergenic
psu|berg10	1567249	potential false positive	T	T	26	A	4	intergenic
psu|berg10	33077		T	T	33	A	11	missense(apidb|rna_PBANKA_100080-1:AAT->AAA;N->K)
psu|berg10	149368		T	T	34	A	12	missense(apidb|rna_PBANKA_100300-1:GAA->GAT;E->D)
psu|berg10	149386		A	A	27	T	17	missense(apidb|rna_PBANKA_100300-1:GAT->GAA;D->E)
psu|berg10	793188		T	T	13	A	8	missense(apidb|rna_PBANKA_101990-1:ATA->AAA;I->K)
psu|berg10	869740		A	A	11	T	7	intergenic
psu|berg10	895683		T	T	18	A	10	missense(apidb|rna_PBANKA_102330-1:AAT->AAA;N->K)
psu|berg10	922771		A	A	11	T	6	missense(apidb|rna_PBANKA_102410-1:ATA->AAA;I->K)
psu|berg10	1102249		T	T	12	A	17	missense(apidb|rna_PBANKA_102800-1:ATA->AAA;I->K)
psu|berg10	1103780		A	T	23	A	20	missense(apidb|rna_PBANKA_102800-1:AGT->TGT;S->C)
psu|berg10	1424820		A	A	16	T	9	missense(apidb|rna_PBANKA_103600-1:AAT->AAA;N->K)
psu|berg10	1573913		A	A	48	T	10	intergenic
psu|berg10	1576951		T	T	36	A	10	intergenic
psu|berg10	6230	potential false positive	C	C	31	T	8	synonymous(apidb|rna_PBANKA_100010-1:TAC->TAT;Y->Y)
psu|berg10	545907	potential false positive	C	C	22	T	9	missense(apidb|rna_PBANKA_101270-1:AGA->AAA;R->K)
psu|berg10	719477	potential false positive	T	T	7	C	3	missense(apidb|rna_PBANKA_101780-1:AAT->AGT;N->S)
psu|berg10	722025	potential false positive	C	C	12	T	3	intergenic
psu|berg10	1573302	potential false positive	C	C	42	T	7	intergenic
psu|berg10	1573588	potential false positive	C	C	51	T	7	intergenic
psu|berg10	1573966	potential false positive	C	C	51	T	8	intergenic
psu|berg10	6653		T	T	42	C	27	synonymous(apidb|rna_PBANKA_100010-1:TTT->TTC;F->F)
psu|berg10	205977		T	T	26	C	10	intron(apidb|rna_PBANKA_100440-1)
psu|berg10	1573280		C	C	36	T	11	intergenic
psu|berg10	1573308		C	C	38	T	11	intergenic
psu|berg10	1573904		C	C	47	T	10	intergenic
psu|berg10	1580215		T	T	37	C	14	intergenic
psu|berg11	17092	potential false positive	G	G	50	T	7	intergenic
psu|berg11	26091	potential false positive	G	G	31	T	8	intergenic
psu|berg11	31625	potential false positive	G	G	31	T	5	intergenic
psu|berg11	1027245	potential false positive	G	G	43	T	7	missense(apidb|rna_PBANKA_112790-1:AAG->AAT;K->N)
psu|berg11	17103		G	G	50	T	12	intergenic
psu|berg11	17128		G	G	53	T	11	intergenic
psu|berg11	24264		T	T	36	G	10	intergenic
psu|berg11	30068		G	T	14	G	13	intron(apidb|rna_PBANKA_110075-1)
psu|berg11	455864		T	T	18	G	20	synonymous(apidb|rna_PBANKA_111190-1:CCA->CCC;P->P)
psu|berg11	472995		G	G	15	T	9	missense(apidb|rna_PBANKA_111250-1:ACA->AAA;T->K)
psu|berg11	519538		G	G	25	T	13	intergenic
psu|berg11	596282		T	T	26	G	18	synonymous(apidb|rna_PBANKA_111630-1:GGT->GGG;G->G)
psu|berg11	766877		G	G	26	T	18	missense(apidb|rna_PBANKA_112110-1:AAC->AAA;N->K)
psu|berg11	1117862		G	G	26	T	16	missense(apidb|rna_PBANKA_112990-1:CAA->AAA;Q->K)
psu|berg11	1133054		G	G	19	T	10	intergenic
psu|berg11	1711349		G	G	29	T	13	intron(apidb|rna_PBANKA_114630-1)
psu|berg11	1716791		T	T	33	G	10	intergenic
psu|berg11	2730	potential false positive	A	A	6	C	2	intergenic
psu|berg11	17482	potential false positive	C	C	51	A	6	intergenic
psu|berg11	17503	potential false positive	C	C	47	A	6	intergenic
psu|berg11	29974	potential false positive	A	A	39	C	7	synonymous(apidb|rna_PBANKA_110075-1:ATA->ATC;I->I)
psu|berg11	30140	potential false positive	A	A	20	C	8	missense(apidb|rna_PBANKA_110075-1:AAA->CAA;K->Q)
psu|berg11	32007	potential false positive	A	A	48	C	8	intergenic
psu|berg11	1147056	potential false positive	A	A	24	C	4	intergenic
psu|berg11	1714518	potential false positive	C	C	39	A	7	missense(apidb|rna_PBANKA_114640-1:ACA->AAA;T->K)
psu|berg11	1715047	potential false positive	A	A	12	C	3	readthrough(apidb|rna_PBANKA_114640-1:TAA->TCA;*->S)
psu|berg11	1716614	potential false positive	A	A	37	C	7	intergenic
psu|berg11	1729944	potential false positive	C	C	62	A	6	intergenic
psu|berg11	1053		A	C	3	A	3	intergenic
psu|berg11	24087		A	A	31	C	24	intergenic
psu|berg11	419957		C	C	22	A	13	missense(apidb|rna_PBANKA_111100-1:ACA->AAA;T->K)
psu|berg11	578161		A	A	15	C	15	intron(apidb|rna_PBANKA_111570-1)
psu|berg11	959269		C	C	24	A	25	intergenic
psu|berg11	1479113		A	A	15	C	22	missense(apidb|rna_PBANKA_113950-1:AAA->AAC;K->N)
psu|berg11	2881	potential false positive	A	A	9	G	4	intergenic
psu|berg11	2888	potential false positive	A	A	9	G	3	intergenic
psu|berg11	4083	potential false positive	A	A	10	G	4	intergenic
psu|berg11	4119	potential false positive	A	A	9	G	3	intergenic
psu|berg11	21825	potential false positive	G	G	12	A	4	intergenic
psu|berg11	27489	potential false positive	A	A	45	G	8	intron(apidb|rna_PBANKA_110070-1)
psu|berg11	27582	potential false positive	G	G	41	A	6	missense(apidb|rna_PBANKA_110070-1:GCT->ACT;A->T)
psu|berg11	31596	potential false positive	A	A	42	G	8	intergenic
psu|berg11	319666	potential false positive	G	G	20	A	9	missense(apidb|rna_PBANKA_110870-1:GAA->AAA;E->K)
psu|berg11	1711545	potential false positive	A	A	29	G	9	intergenic
psu|berg11	1716743	potential false positive	A	A	39	G	8	intergenic
psu|berg11	131		A	G	5	A	1	intergenic
psu|berg11	186		G	G	3	A	3	intergenic
psu|berg11	249		G	A	2	G	2	intergenic
psu|berg11	761		A	G	2	A	1	intergenic
psu|berg11	1413		A	A	2	G	2	intergenic
psu|berg11	1477		G	A	2	G	2	intergenic
psu|berg11	1527		A	A	3	G	2	intergenic
psu|berg11	1702		A	A	3	G	2	intergenic
psu|berg11	1731		A	G	4	A	4	intergenic
psu|berg11	1752		A	G	5	A	5	intergenic
psu|berg11	1954		G	G	8	A	4	intergenic
psu|berg11	2379		A	G	3	A	1	intergenic
psu|berg11	2407		A	A	4	G	2	intergenic
psu|berg11	2708		G	G	6	A	5	intergenic
psu|berg11	2715		A	A	7	G	5	intergenic
psu|berg11	2755		A	A	7	G	4	intergenic
psu|berg11	2776		A	G	2	A	1	intergenic
psu|berg11	2783		A	A	4	G	3	intergenic
psu|berg11	2790		A	G	2	A	2	intergenic
psu|berg11	2797		A	G	4	A	3	intergenic
psu|berg11	2811		A	A	4	G	4	intergenic
psu|berg11	2825		A	G	4	A	3	intergenic
psu|berg11	2839		A	G	2	A	1	intergenic
psu|berg11	3295		G	A	3	G	2	intergenic
psu|berg11	4041		G	G	11	A	6	intergenic
psu|berg11	4048		A	A	9	G	5	intergenic
psu|berg11	4062		G	G	7	A	4	intergenic
psu|berg11	4105		A	A	7	G	5	intergenic
psu|berg11	4323		A	A	5	G	4	intergenic
psu|berg11	4544		A	A	7	G	4	intergenic
psu|berg11	14434		A	G	3	A	2	missense(apidb|rna_PBANKA_110040-1:TAT->CAT;Y->H)
psu|berg11	24056		A	A	37	G	15	intergenic
psu|berg11	24067		G	G	32	A	19	intergenic
psu|berg11	24272		G	G	36	A	10	intergenic
psu|berg11	27510		G	G	41	A	16	intron(apidb|rna_PBANKA_110070-1)
psu|berg11	29985		G	G	35	A	15	missense(apidb|rna_PBANKA_110075-1:GGC->GAC;G->D)
psu|berg11	30729		A	A	39	G	25	missense(apidb|rna_PBANKA_110075-1:AAG->AGG;K->R)
psu|berg11	31975		G	G	46	A	12	intergenic
psu|berg11	363278		G	G	29	A	15	intergenic
psu|berg11	363289		G	G	12	A	10	intergenic
psu|berg11	363300		G	A	10	G	8	intergenic
psu|berg11	607617		A	G	6	A	4	missense(apidb|rna_PBANKA_111660-1:AAA->GAA;K->E)
psu|berg11	1147021		A	G	18	A	9	intergenic
psu|berg11	1147031		G	A	13	G	13	intergenic
psu|berg11	1510286		G	G	16	A	9	missense(apidb|rna_PBANKA_114030-1:GAA->AAA;E->K)
psu|berg11	1543947		G	G	27	A	14	intron(apidb|rna_PBANKA_114150-1)
psu|berg11	1711169		G	G	34	A	24	missense(apidb|rna_PBANKA_114630-1:GAA->AAA;E->K)
psu|berg11	1711193		A	A	36	G	10	missense(apidb|rna_PBANKA_114630-1:ATA->GTA;I->V)
psu|berg11	1711339		G	G	26	A	13	intron(apidb|rna_PBANKA_114630-1)
psu|berg11	1711576		A	A	34	G	10	intergenic
psu|berg11	1711617		G	G	45	A	10	intergenic
psu|berg11	1716512		A	G	45	A	6	intergenic
psu|berg11	1716522		A	A	34	G	26	intergenic
psu|berg11	1716763		A	A	32	G	10	intergenic
psu|berg11	1728113		A	G	32	A	31	intergenic
psu|berg11	1729325		G	G	63	A	11	synonymous(apidb|rna_PBANKA_114670-1:TTG->TTA;L->L)
psu|berg11	1730483		G	A	38	G	26	intergenic
psu|berg11	31995	potential false positive	G	G	48	C	8	intergenic
psu|berg11	1422223		G	G	12	C	12	missense(apidb|rna_PBANKA_113810-1:GCG->GGG;A->G)
psu|berg11	1715943		C	G	8	C	2	intergenic
psu|berg11	17443	potential false positive	T	T	49	A	6	intergenic
psu|berg11	608705	potential false positive	A	A	22	T	7	missense(apidb|rna_PBANKA_111670-1:GAA->GAT;E->D)
psu|berg11	1558388	potential false positive	T	T	26	A	5	missense(apidb|rna_PBANKA_114210-1:GAT->GTT;D->V)
psu|berg11	1710937	potential false positive	T	T	68	A	7	missense(apidb|rna_PBANKA_114630-1:AAT->AAA;N->K)
psu|berg11	1729892	potential false positive	A	A	63	T	6	intergenic
psu|berg11	17321		T	T	54	A	18	intergenic
psu|berg11	17472		A	A	49	T	10	intergenic
psu|berg11	26141		T	A	34	T	31	intergenic
psu|berg11	30025		A	A	24	T	18	intron(apidb|rna_PBANKA_110075-1)
psu|berg11	419982		T	T	23	A	12	missense(apidb|rna_PBANKA_111100-1:AAT->AAA;N->K)
psu|berg11	463063		A	A	11	T	9	intron(apidb|rna_PBANKA_111220-1)
psu|berg11	631900		A	A	18	T	11	intergenic
psu|berg11	769318		T	T	24	A	17	missense(apidb|rna_PBANKA_112120-1:ATA->AAA;I->K)
psu|berg11	780410		T	T	30	A	10	missense(apidb|rna_PBANKA_112170-1:ATA->AAA;I->K)
psu|berg11	1133028		T	A	24	T	17	intergenic
psu|berg11	1434495		T	T	22	A	13	missense(apidb|rna_PBANKA_113840-1:ATA->AAA;I->K)
psu|berg11	1491727		A	A	30	T	10	intergenic
psu|berg11	1540490		A	A	28	T	12	intergenic
psu|berg11	1570552		T	T	28	A	14	intergenic
psu|berg11	1570557		A	T	23	A	19	intergenic
psu|berg11	1570578		T	T	29	A	14	intergenic
psu|berg11	1711162		A	A	40	T	27	missense(apidb|rna_PBANKA_114630-1:AAA->AAT;K->N)
psu|berg11	1716484		A	A	14	T	14	intergenic
psu|berg11	1716602		T	T	39	A	13	intergenic
psu|berg11	17081	potential false positive	C	C	55	T	7	intergenic
psu|berg11	32015	potential false positive	C	C	52	T	9	intergenic
psu|berg11	1027231	potential false positive	C	C	47	T	9	missense(apidb|rna_PBANKA_112790-1:CAT->TAT;H->Y)
psu|berg11	1711810	potential false positive	T	T	29	C	9	intergenic
psu|berg11	1716748	potential false positive	T	T	40	C	9	intergenic
psu|berg11	1716796	potential false positive	T	T	30	C	8	intergenic
psu|berg11	1729883	potential false positive	T	T	62	C	6	intergenic
psu|berg11	1729917	potential false positive	T	T	60	C	6	intergenic
psu|berg11	1729925	potential false positive	C	C	61	T	6	intergenic
psu|berg11	1729930	potential false positive	C	C	60	T	6	intergenic
psu|berg11	1729938	potential false positive	C	C	57	T	6	intergenic
psu|berg11	24139		T	T	22	C	10	intergenic
psu|berg11	32029		C	C	54	T	10	intergenic
psu|berg11	459862		C	C	30	T	12	intron(apidb|rna_PBANKA_111210-1)
psu|berg11	1236471		C	C	42	T	19	intergenic
psu|berg11	1711567		T	T	32	C	10	intergenic
psu|berg11	1714509		C	C	38	T	10	missense(apidb|rna_PBANKA_114640-1:GCA->GTA;A->V)
psu|berg11	1715984		T	C	10	T	7	intergenic
psu|berg11	1716555		T	C	33	T	33	intergenic
psu|berg11	1716585		T	T	39	C	20	intergenic
psu|berg11	1716754		T	T	36	C	10	intergenic
psu|berg11	1725475		C	C	41	T	17	intergenic
psu|berg12	838	potential false positive	G	G	36	T	7	intergenic
psu|berg12	6891	potential false positive	T	T	38	G	6	intron(apidb|rna_PBANKA_120020-1)
psu|berg12	7933	potential false positive	T	T	30	G	5	intergenic
psu|berg12	9270	potential false positive	G	G	41	T	8	nonsense(apidb|rna_PBANKA_120030-1:TCA->TAA;S->*)
psu|berg12	14542	potential false positive	G	G	36	T	6	intergenic
psu|berg12	14551	potential false positive	G	G	33	T	6	intergenic
psu|berg12	1746577	potential false positive	T	T	31	G	6	missense(apidb|rna_PBANKA_124640-1:AAT->AAG;N->K)
psu|berg12	1747925	potential false positive	T	T	42	G	6	intergenic
psu|berg12	1751476	potential false positive	T	T	46	G	7	intergenic
psu|berg12	1756935	potential false positive	G	G	36	T	7	intergenic
psu|berg12	1758422	potential false positive	T	T	41	G	9	intergenic
psu|berg12	1101		G	G	26	T	17	intergenic
psu|berg12	10946		T	T	49	G	12	intergenic
psu|berg12	147149		G	G	27	T	14	missense(apidb|rna_PBANKA_120380-1:ACA->AAA;T->K)
psu|berg12	705657		G	G	18	T	15	missense(apidb|rna_PBANKA_121900-1:GAC->GAA;D->E)
psu|berg12	788759		G	T	37	G	37	intergenic
psu|berg12	1253813		T	T	31	G	12	synonymous(apidb|rna_PBANKA_123330-1:GCA->GCC;A->A)
psu|berg12	1264141		G	G	24	T	19	missense(apidb|rna_PBANKA_123350-1:AAC->AAA;N->K)
psu|berg12	1432712		T	T	29	G	24	synonymous(apidb|rna_PBANKA_123780-1:GGT->GGG;G->G)
psu|berg12	1757027		T	T	38	G	11	intergenic
psu|berg12	1757128		G	G	35	T	10	intergenic
psu|berg12	1758415		T	T	34	G	11	intergenic
psu|berg12	1759674		T	T	51	G	14	intergenic
psu|berg12	9111	potential false positive	C	C	45	A	8	intergenic
psu|berg12	9221	potential false positive	A	A	44	C	8	intergenic
psu|berg12	9980	potential false positive	A	A	41	C	6	missense(apidb|rna_PBANKA_120030-1:TAT->GAT;Y->D)
psu|berg12	1117040	potential false positive	C	C	23	A	8	missense(apidb|rna_PBANKA_122940-1:AAC->AAA;N->K)
psu|berg12	1748210	potential false positive	A	A	23	C	6	intergenic
psu|berg12	1759842	potential false positive	A	A	40	C	9	intergenic
psu|berg12	615732		C	C	21	A	13	missense(apidb|rna_PBANKA_121680-1:CAA->AAA;Q->K)
psu|berg12	956895		C	C	30	A	16	missense(apidb|rna_PBANKA_122590-1:AAC->AAA;N->K)
psu|berg12	1036588		C	C	24	A	16	missense(apidb|rna_PBANKA_122770-1:ACA->AAA;T->K)
psu|berg12	1051387		C	C	30	A	18	missense(apidb|rna_PBANKA_122810-1:ACA->AAA;T->K)
psu|berg12	1177418		A	A	10	C	14	intergenic
psu|berg12	1733983		A	A	41	C	10	intron(apidb|rna_PBANKA_124610-1)
psu|berg12	1756993		A	A	31	C	16	intergenic
psu|berg12	1757838		A	A	38	C	20	missense(apidb|rna_PBANKA_124670-1:AAG->CAG;K->Q)
psu|berg12	1759648		A	A	50	C	14	intergenic
psu|berg12	1759695		A	A	31	C	15	intergenic
psu|berg12	1761283		A	A	38	C	26	missense(apidb|rna_PBANKA_124680-1:AAG->ACG;K->T)
psu|berg12	1300	potential false positive	A	A	44	G	9	intergenic
psu|berg12	1550	potential false positive	A	A	47	G	9	intergenic
psu|berg12	1647	potential false positive	A	A	47	G	5	intergenic
psu|berg12	6897	potential false positive	A	A	38	G	5	intron(apidb|rna_PBANKA_120020-1)
psu|berg12	8172	potential false positive	A	A	38	G	9	intergenic
psu|berg12	9291	potential false positive	A	A	39	G	8	missense(apidb|rna_PBANKA_120030-1:ATA->ACA;I->T)
psu|berg12	10244	potential false positive	G	G	50	A	9	missense(apidb|rna_PBANKA_120030-1:CTT->TTT;L->F)
psu|berg12	18377	potential false positive	G	G	42	A	7	intergenic
psu|berg12	592627	potential false positive	A	A	17	G	5	missense(apidb|rna_PBANKA_121640-1:AAT->AGT;N->S)
psu|berg12	592648	potential false positive	A	A	15	G	5	missense(apidb|rna_PBANKA_121640-1:AAT->AGT;N->S)
psu|berg12	1105270	potential false positive	A	A	11	G	5	missense(apidb|rna_PBANKA_122900-1:AAA->GAA;K->E)
psu|berg12	1677808	potential false positive	G	G	20	A	5	missense(apidb|rna_PBANKA_124510-1:GAC->AAC;D->N)
psu|berg12	1730519	potential false positive	G	G	26	A	9	intergenic
psu|berg12	1730526	potential false positive	G	G	25	A	6	intergenic
psu|berg12	1734545	potential false positive	A	A	39	G	7	intron(apidb|rna_PBANKA_124610-1)
psu|berg12	1745580	potential false positive	A	A	28	G	6	intergenic
psu|berg12	1746587	potential false positive	A	A	34	G	7	missense(apidb|rna_PBANKA_124640-1:AAT->GAT;N->D)
psu|berg12	1747354	potential false positive	A	A	22	G	5	intron(apidb|rna_PBANKA_124640-1)
psu|berg12	1756514	potential false positive	G	G	36	A	7	intergenic
psu|berg12	1757156	potential false positive	G	G	39	A	6	intergenic
psu|berg12	1758073	potential false positive	G	G	61	A	7	missense(apidb|rna_PBANKA_124670-1:GGA->GAA;G->E)
psu|berg12	1759633	potential false positive	A	A	56	G	8	intergenic
psu|berg12	1933		A	A	43	G	18	intergenic
psu|berg12	3298		A	A	9	G	5	intergenic
psu|berg12	9101		G	G	47	A	12	intergenic
psu|berg12	18351		G	G	35	A	11	intergenic
psu|berg12	852230		G	G	28	A	18	intergenic
psu|berg12	1501111		G	G	30	A	11	intergenic
psu|berg12	1733977		G	G	42	A	12	intron(apidb|rna_PBANKA_124610-1)
psu|berg12	1748151		G	G	52	A	16	intergenic
psu|berg12	1748954		A	A	32	G	12	intergenic
psu|berg12	1751725		G	G	45	A	10	intergenic
psu|berg12	1751851		G	G	36	A	18	intergenic
psu|berg12	1751874		G	G	31	A	13	intergenic
psu|berg12	1759665		A	A	49	G	14	intergenic
psu|berg12	1760992		A	A	30	G	10	missense(apidb|rna_PBANKA_124680-1:AAT->AGT;N->S)
psu|berg12	1761015		G	G	40	A	14	missense(apidb|rna_PBANKA_124680-1:GTT->ATT;V->I)
psu|berg12	1761148		G	G	43	A	13	missense(apidb|rna_PBANKA_124680-1:GGA->GAA;G->E)
psu|berg12	1761271		G	G	40	A	27	missense(apidb|rna_PBANKA_124680-1:AGG->AAG;R->K)
psu|berg12	1761288		A	A	38	G	24	missense(apidb|rna_PBANKA_124680-1:ATG->GTG;M->V)
psu|berg12	1756926	potential false positive	C	C	36	G	7	intergenic
psu|berg12	3563		C	C	30	G	22	intergenic
psu|berg12	19253		G	G	34	C	22	intergenic
psu|berg12	743199		C	C	24	G	21	intergenic
psu|berg12	1372431		C	C	19	G	15	intron(apidb|rna_PBANKA_123670-1)
psu|berg12	1289	potential false positive	A	A	40	T	9	intergenic
psu|berg12	10005	potential false positive	A	A	49	T	8	missense(apidb|rna_PBANKA_120030-1:AAT->AAA;N->K)
psu|berg12	10249	potential false positive	T	T	49	A	9	missense(apidb|rna_PBANKA_120030-1:TAT->TTT;Y->F)
psu|berg12	11031	potential false positive	A	A	41	T	6	intergenic
psu|berg12	18281	potential false positive	T	T	34	A	4	intergenic
psu|berg12	454497	potential false positive	T	T	21	A	4	missense(apidb|rna_PBANKA_121270-1:GAT->GAA;D->E)
psu|berg12	1591048	potential false positive	T	T	30	A	7	intergenic
psu|berg12	1745473	potential false positive	A	A	42	T	7	intergenic
psu|berg12	1751488	potential false positive	T	T	50	A	8	intergenic
psu|berg12	1755965	potential false positive	T	T	30	A	4	intergenic
psu|berg12	1756392	potential false positive	T	T	33	A	4	intergenic
psu|berg12	1759656	potential false positive	T	T	55	A	9	intergenic
psu|berg12	1759700	potential false positive	A	A	36	T	5	intergenic
psu|berg12	8157		T	T	41	A	12	intergenic
psu|berg12	11011		T	T	29	A	22	intergenic
psu|berg12	19300		A	A	42	T	19	intergenic
psu|berg12	218455		T	T	26	A	14	missense(apidb|rna_PBANKA_120620-1:AAT->AAA;N->K)
psu|berg12	601892		T	T	30	A	10	intergenic
psu|berg12	876468		A	A	13	T	8	intergenic
psu|berg12	1246520		A	A	39	T	12	intron(apidb|rna_PBANKA_123290-1)
psu|berg12	1246547		A	A	30	T	14	intron(apidb|rna_PBANKA_123290-1)
psu|berg12	1246555		A	A	30	T	15	intron(apidb|rna_PBANKA_123290-1)
psu|berg12	1328214		A	A	20	T	14	missense(apidb|rna_PBANKA_123540-1:AAT->AAA;N->K)
psu|berg12	1501101		A	T	13	A	2	intergenic
psu|berg12	1748032		T	T	25	A	13	intergenic
psu|berg12	1748044		T	T	25	A	24	intergenic
psu|berg12	1751820		A	A	38	T	23	intergenic
psu|berg12	1757811		T	T	38	A	18	missense(apidb|rna_PBANKA_124670-1:TTA->ATA;L->I)
psu|berg12	1757911		A	A	46	T	24	missense(apidb|rna_PBANKA_124670-1:AAA->ATA;K->I)
psu|berg12	1758078		T	T	54	A	12	missense(apidb|rna_PBANKA_124670-1:TTT->ATT;F->I)
psu|berg12	1759281		T	T	24	A	14	intergenic
psu|berg12	1575	potential false positive	C	C	39	T	9	intergenic
psu|berg12	1614	potential false positive	T	T	41	C	5	intergenic
psu|berg12	4281	potential false positive	T	T	20	C	9	intergenic
psu|berg12	7938	potential false positive	T	T	31	C	5	intergenic
psu|berg12	8385	potential false positive	T	T	33	C	7	intergenic
psu|berg12	9989	potential false positive	C	C	45	T	8	missense(apidb|rna_PBANKA_120030-1:GAT->AAT;D->N)
psu|berg12	9999	potential false positive	C	C	44	T	8	synonymous(apidb|rna_PBANKA_120030-1:TTG->TTA;L->L)
psu|berg12	14531	potential false positive	C	C	36	T	6	intergenic
psu|berg12	19309	potential false positive	C	C	47	T	6	intergenic
psu|berg12	467158	potential false positive	T	T	25	C	5	missense(apidb|rna_PBANKA_121300-1:AAT->AGT;N->S)
psu|berg12	876483	potential false positive	C	C	20	T	8	intergenic
psu|berg12	1472565	potential false positive	C	C	14	T	5	intergenic
psu|berg12	1732392	potential false positive	C	C	53	T	9	missense(apidb|rna_PBANKA_124600-1:TCA->TTA;S->L)
psu|berg12	1751530	potential false positive	T	T	51	C	6	intergenic
psu|berg12	1756954	potential false positive	T	T	35	C	7	intergenic
psu|berg12	1759628	potential false positive	T	T	56	C	8	intergenic
psu|berg12	1759874	potential false positive	T	T	32	C	6	intergenic
psu|berg12	1773625	potential false positive	C	C	16	T	4	intergenic
psu|berg12	1532		T	T	49	C	10	intergenic
psu|berg12	1925		T	T	45	C	21	intergenic
psu|berg12	10941		T	T	41	C	15	intergenic
psu|berg12	19222		T	T	29	C	18	intergenic
psu|berg12	705416		C	C	28	T	13	missense(apidb|rna_PBANKA_121900-1:GAA->AAA;E->K)
psu|berg12	788707		C	T	37	C	34	intergenic
psu|berg12	788766		T	T	40	C	29	intergenic
psu|berg12	966857		C	C	19	T	14	missense(apidb|rna_PBANKA_122610-1:AGA->AAA;R->K)
psu|berg12	1139761		T	C	13	T	10	intergenic
psu|berg12	1177235		T	T	13	C	8	intergenic
psu|berg12	1748190		T	T	23	C	16	intergenic
psu|berg12	1748205		T	T	22	C	10	intergenic
psu|berg12	1748983		C	C	37	T	12	intergenic
psu|berg12	1756003		C	C	24	T	19	intergenic
psu|berg12	1756987		T	T	36	C	11	intergenic
psu|berg12	1756999		C	C	31	T	11	intergenic
psu|berg12	1757201		T	T	37	C	34	intergenic
psu|berg12	1757803		T	T	38	C	17	missense(apidb|rna_PBANKA_124670-1:TTC->TCC;F->S)
psu|berg12	1757863		T	T	34	C	15	missense(apidb|rna_PBANKA_124670-1:TTA->TCA;L->S)
psu|berg12	1758407		C	C	28	T	14	intergenic
psu|berg12	1759868		C	C	32	T	10	intergenic
psu|berg12	1761164		T	T	42	C	14	synonymous(apidb|rna_PBANKA_124680-1:ACT->ACC;T->T)
psu|berg13	1627129	potential false positive	T	T	19	G	9	intergenic
psu|berg13	297336		G	T	23	G	14	missense(apidb|rna_PBANKA_130650-1:AGA->ATA;R->I)
psu|berg13	297408		G	G	39	T	10	missense(apidb|rna_PBANKA_130650-1:AGA->ATA;R->I)
psu|berg13	651021		T	T	20	G	22	synonymous(apidb|rna_PBANKA_131570-1:GGT->GGG;G->G)
psu|berg13	2215691		G	G	21	T	18	missense(apidb|rna_PBANKA_135830-1:ACA->AAA;T->K)
psu|berg13	2307081		G	G	17	T	10	intergenic
psu|berg13	17947	potential false positive	A	A	47	C	9	intergenic
psu|berg13	19647	potential false positive	C	C	57	A	7	intergenic
psu|berg13	19660	potential false positive	C	C	58	A	6	intergenic
psu|berg13	14314		C	C	41	A	12	intergenic
psu|berg13	14710		A	A	44	C	17	intergenic
psu|berg13	18204		A	A	30	C	20	intergenic
psu|berg13	200301		A	A	25	C	19	intergenic
psu|berg13	297346		A	A	29	C	16	missense(apidb|rna_PBANKA_130650-1:GAA->GAC;E->D)
psu|berg13	466031		A	A	26	C	18	intergenic
psu|berg13	829670		A	A	14	C	24	synonymous(apidb|rna_PBANKA_132050-1:GGT->GGG;G->G)
psu|berg13	1233639		A	A	16	C	20	intergenic
psu|berg13	1298417		C	C	25	A	15	intergenic
psu|berg13	2389314		A	A	18	C	16	synonymous(apidb|rna_PBANKA_136290-1:GGT->GGG;G->G)
psu|berg13	2493999		A	A	47	C	10	intron(apidb|rna_PBANKA_136565-1)
psu|berg13	7752	potential false positive	G	G	51	A	7	intergenic
psu|berg13	7770	potential false positive	G	G	56	A	7	intergenic
psu|berg13	19602	potential false positive	A	A	43	G	7	intergenic
psu|berg13	20871	potential false positive	A	A	49	G	9	intergenic
psu|berg13	295202	potential false positive	A	A	37	G	8	missense(apidb|rna_PBANKA_130650-1:AAT->GAT;N->D)
psu|berg13	297413	potential false positive	A	A	38	G	8	missense(apidb|rna_PBANKA_130650-1:ATA->GTA;I->V)
psu|berg13	2398080	potential false positive	A	A	11	G	5	missense(apidb|rna_PBANKA_136330-1:TAC->CAC;Y->H)
psu|berg13	2493804	potential false positive	A	A	40	G	6	missense(apidb|rna_PBANKA_136565-1:GTC->GCC;V->A)
psu|berg13	7979		G	G	42	A	16	intergenic
psu|berg13	20851		G	G	28	A	11	intergenic
psu|berg13	21324		G	G	31	A	11	intergenic
psu|berg13	297341		G	G	24	A	15	missense(apidb|rna_PBANKA_130650-1:GTA->ATA;V->I)
psu|berg13	297377		A	A	34	G	17	missense(apidb|rna_PBANKA_130650-1:ATA->GTA;I->V)
psu|berg13	853164		G	G	18	A	18	missense(apidb|rna_PBANKA_132110-1:GAA->AAA;E->K)
psu|berg13	2025624		G	G	23	A	10	missense(apidb|rna_PBANKA_135370-1:GAA->AAA;E->K)
psu|berg13	2364357		G	G	26	A	11	missense(apidb|rna_PBANKA_136210-1:AGA->AAA;R->K)
psu|berg13	2444552		G	G	34	A	13	synonymous(apidb|rna_PBANKA_136470-1:AAG->AAA;K->K)
psu|berg13	2499452		A	G	31	A	30	intergenic
psu|berg13	14341	potential false positive	C	C	41	G	6	intergenic
psu|berg13	742045		G	G	26	C	11	intergenic
psu|berg13	20705	potential false positive	A	A	29	T	5	intergenic
psu|berg13	20898	potential false positive	A	A	39	T	6	intergenic
psu|berg13	144677	potential false positive	A	A	17	T	8	intron(apidb|rna_PBANKA_130270-1)
psu|berg13	604744	potential false positive	T	T	9	A	4	intergenic
psu|berg13	1082173	potential false positive	T	T	40	A	5	missense(apidb|rna_PBANKA_132730-1:ACC->TCC;T->S)
psu|berg13	1482595	potential false positive	A	A	22	T	7	missense(apidb|rna_PBANKA_133760-1:ATA->AAA;I->K)
psu|berg13	1594181	potential false positive	T	T	23	A	9	missense(apidb|rna_PBANKA_134090-1:AAT->AAA;N->K)
psu|berg13	1668968	potential false positive	A	A	28	T	8	intergenic
psu|berg13	2279442	potential false positive	T	T	21	A	9	synonymous(apidb|rna_PBANKA_136000-1:GGT->GGA;G->G)
psu|berg13	2493777	potential false positive	A	A	39	T	5	missense(apidb|rna_PBANKA_136565-1:TTC->TAC;F->Y)
psu|berg13	19621		T	T	41	A	17	intergenic
psu|berg13	284355		T	T	25	A	14	missense(apidb|rna_PBANKA_130630-1:ATA->AAA;I->K)
psu|berg13	297351		T	T	31	A	16	missense(apidb|rna_PBANKA_130650-1:GTT->GAT;V->D)
psu|berg13	577510		A	A	22	T	10	missense(apidb|rna_PBANKA_131410-1:AAT->AAA;N->K)
psu|berg13	1205835		T	T	20	A	13	intergenic
psu|berg13	1205867		T	T	29	A	15	intergenic
psu|berg13	1290336		A	A	19	T	11	intergenic
psu|berg13	1555708		T	T	18	A	9	missense(apidb|rna_PBANKA_133980-1:AAT->AAA;N->K)
psu|berg13	1558409		A	A	25	T	11	intergenic
psu|berg13	1730339		T	T	15	A	8	intron(apidb|rna_PBANKA_134410-1)
psu|berg13	1830549		T	T	26	A	12	intergenic
psu|berg13	1830562		T	T	39	A	11	intergenic
psu|berg13	1830568		T	T	23	A	25	intergenic
psu|berg13	1913425		A	A	13	T	8	missense(apidb|rna_PBANKA_135030-1:AAT->AAA;N->K)
psu|berg13	1999752		A	T	4	A	3	intergenic
psu|berg13	2368882		A	A	36	T	11	intron(apidb|rna_PBANKA_136220-1)
psu|berg13	2392779		T	T	14	A	8	intergenic
psu|berg13	3497	potential false positive	T	T	50	C	7	intergenic
psu|berg13	7704	potential false positive	T	T	44	C	6	intergenic
psu|berg13	7745	potential false positive	C	C	49	T	7	intergenic
psu|berg13	9011	potential false positive	T	T	24	C	9	intergenic
psu|berg13	20800	potential false positive	T	T	44	C	7	intergenic
psu|berg13	20860	potential false positive	T	T	43	C	5	intergenic
psu|berg13	20932	potential false positive	T	T	43	C	6	intergenic
psu|berg13	21290	potential false positive	C	C	25	T	7	intergenic
psu|berg13	21299	potential false positive	C	C	27	T	9	intergenic
psu|berg13	21512	potential false positive	C	C	46	T	7	intergenic
psu|berg13	21550	potential false positive	C	C	49	T	9	intergenic
psu|berg13	548876	potential false positive	C	C	14	T	4	intergenic
psu|berg13	7973		T	T	44	C	16	intergenic
psu|berg13	14703		C	C	42	T	17	intergenic
psu|berg13	20158		T	T	25	C	11	intergenic
psu|berg13	20625		C	C	37	T	11	intergenic
psu|berg13	21350		C	C	30	T	11	intergenic
psu|berg13	92614		C	C	24	T	12	missense(apidb|rna_PBANKA_130180-1:GAA->AAA;E->K)
psu|berg13	1019335		T	T	21	C	17	synonymous(apidb|rna_PBANKA_132630-1:GGA->GGG;G->G)
psu|berg13	1082281		T	T	19	C	12	intron(apidb|rna_PBANKA_132730-1)
psu|berg13	1238326		C	C	18	T	13	synonymous(apidb|rna_PBANKA_133090-1:AAG->AAA;K->K)
psu|berg13	1238570		C	C	18	T	17	missense(apidb|rna_PBANKA_133090-1:AGA->AAA;R->K)
psu|berg13	1522163		C	C	27	T	11	missense(apidb|rna_PBANKA_133920-1:GAA->AAA;E->K)
psu|berg13	2323703		C	C	4	T	3	intron(apidb|rna_PBANKA_136120-1)
psu|berg14	2143860	potential false positive	G	G	13	T	3	missense(apidb|rna_PBANKA_145720-1:ACT->AAT;T->N)
psu|berg14	2419617	potential false positive	T	T	36	G	5	intergenic
psu|berg14	2428308	potential false positive	G	G	44	T	5	intergenic
psu|berg14	2445016	potential false positive	G	G	36	T	6	intergenic
psu|berg14	2445663	potential false positive	T	T	40	G	5	intergenic
psu|berg14	2446598	potential false positive	T	T	37	G	7	missense(apidb|rna_PBANKA_146590-1:ATT->ATG;I->M)
psu|berg14	2446610	potential false positive	T	T	44	G	7	synonymous(apidb|rna_PBANKA_146590-1:CTT->CTG;L->L)
psu|berg14	3028		G	G	36	T	20	intergenic
psu|berg14	160998		G	G	26	T	14	missense(apidb|rna_PBANKA_140380-1:AAC->AAA;N->K)
psu|berg14	490712		T	T	19	G	20	missense(apidb|rna_PBANKA_141290-1:ACA->CCA;T->P)
psu|berg14	639686		G	G	13	T	18	intergenic
psu|berg14	1677251		G	G	29	T	13	missense(apidb|rna_PBANKA_144500-1:CAA->AAA;Q->K)
psu|berg14	1874637		T	T	13	G	16	synonymous(apidb|rna_PBANKA_144980-1:GGA->GGC;G->G)
psu|berg14	2278221		T	T	24	G	19	intron(apidb|rna_PBANKA_146150-1)
psu|berg14	2278479		G	G	16	T	18	intron(apidb|rna_PBANKA_146150-1)
psu|berg14	2415464		T	T	34	G	22	synonymous(apidb|rna_PBANKA_146510-1:ACA->ACC;T->T)
psu|berg14	2425342		G	G	44	T	26	intergenic
psu|berg14	2425396		T	T	57	G	15	intergenic
psu|berg14	2439877		G	G	37	T	15	intergenic
psu|berg14	2446567		T	T	33	G	10	missense(apidb|rna_PBANKA_146590-1:ATA->AGA;I->R)
psu|berg14	2446861		T	T	46	G	29	missense(apidb|rna_PBANKA_146590-1:GTA->GGA;V->G)
psu|berg14	2447339		G	G	27	T	19	synonymous(apidb|rna_PBANKA_146590-1:CCG->CCT;P->P)
psu|berg14	2447644		G	G	32	T	30	missense(apidb|rna_PBANKA_146590-1:AGT->ATT;S->I)
psu|berg14	2448490		T	T	35	G	14	missense(apidb|rna_PBANKA_146590-1:ATT->AGT;I->S)
psu|berg14	2485	potential false positive	C	C	27	A	5	intergenic
psu|berg14	659902	potential false positive	C	C	10	A	4	intergenic
psu|berg14	2419524	potential false positive	A	A	28	C	6	intergenic
psu|berg14	2445604	potential false positive	A	A	28	C	4	intergenic
psu|berg14	2445650	potential false positive	A	A	37	C	5	intergenic
psu|berg14	2452781	potential false positive	A	A	61	C	9	intergenic
psu|berg14	9242		C	C	27	A	11	intergenic
psu|berg14	13487		C	C	46	A	10	intergenic
psu|berg14	2418774		A	A	32	C	13	intergenic
psu|berg14	2425380		C	C	52	A	21	intergenic
psu|berg14	2446533		A	A	37	C	20	missense(apidb|rna_PBANKA_146590-1:AAT->CAT;N->H)
psu|berg14	2446741		A	A	41	C	28	missense(apidb|rna_PBANKA_146590-1:AAC->ACC;N->T)
psu|berg14	2447109		C	C	38	A	20	missense(apidb|rna_PBANKA_146590-1:CAA->AAA;Q->K)
psu|berg14	2447188		A	A	42	C	13	missense(apidb|rna_PBANKA_146590-1:GAA->GCA;E->A)
psu|berg14	2447305		A	A	35	C	19	missense(apidb|rna_PBANKA_146590-1:AAA->ACA;K->T)
psu|berg14	2447494		C	A	38	C	33	missense(apidb|rna_PBANKA_146590-1:ACT->AAT;T->N)
psu|berg14	2448557		C	C	9	A	8	missense(apidb|rna_PBANKA_146590-1:AAC->AAA;N->K)
psu|berg14	2449377		C	C	31	A	22	intergenic
psu|berg14	3605	potential false positive	G	G	29	A	9	intergenic
psu|berg14	1441979	potential false positive	G	G	26	A	9	missense(apidb|rna_PBANKA_143930-1:GAA->AAA;E->K)
psu|berg14	1766089	potential false positive	G	G	8	A	3	intergenic
psu|berg14	2214227	potential false positive	G	G	10	A	4	intergenic
psu|berg14	2417879	potential false positive	A	A	38	G	7	intergenic
psu|berg14	2417913	potential false positive	G	G	33	A	9	intergenic
psu|berg14	2418323	potential false positive	A	A	30	G	9	intergenic
psu|berg14	2418376	potential false positive	A	A	33	G	6	intergenic
psu|berg14	2418390	potential false positive	G	G	39	A	6	intergenic
psu|berg14	2418677	potential false positive	G	G	28	A	8	intergenic
psu|berg14	2418876	potential false positive	A	A	32	G	7	intergenic
psu|berg14	2419043	potential false positive	G	G	32	A	8	intergenic
psu|berg14	2425010	potential false positive	A	A	43	G	9	intergenic
psu|berg14	2429456	potential false positive	A	A	27	G	7	intergenic
psu|berg14	2430993	potential false positive	A	A	43	G	9	synonymous(apidb|rna_PBANKA_146550-1:TCA->TCG;S->S)
psu|berg14	2431179	potential false positive	G	G	39	A	8	synonymous(apidb|rna_PBANKA_146550-1:AAG->AAA;K->K)
psu|berg14	2443112	potential false positive	G	G	48	A	6	synonymous(apidb|rna_PBANKA_146580-1:GGG->GGA;G->G)
psu|berg14	2444726	potential false positive	A	A	33	G	6	intergenic
psu|berg14	2444807	potential false positive	A	A	52	G	8	intergenic
psu|berg14	2444996	potential false positive	A	A	37	G	6	intergenic
psu|berg14	2445631	potential false positive	A	A	34	G	5	intergenic
psu|berg14	2446592	potential false positive	A	A	37	G	9	synonymous(apidb|rna_PBANKA_146590-1:AAA->AAG;K->K)
psu|berg14	2447211	potential false positive	A	A	40	G	6	missense(apidb|rna_PBANKA_146590-1:ATT->GTT;I->V)
psu|berg14	2452799	potential false positive	G	G	59	A	9	intergenic
psu|berg14	3252		A	A	38	G	32	intergenic
psu|berg14	10202		G	G	43	A	23	intergenic
psu|berg14	13522		A	A	41	G	10	intergenic
psu|berg14	1440334		G	G	10	A	11	intergenic
psu|berg14	1766081		A	A	4	G	3	intergenic
psu|berg14	1881431		G	G	20	A	14	missense(apidb|rna_PBANKA_144990-1:GAA->AAA;E->K)
psu|berg14	1965443		G	G	31	A	18	missense(apidb|rna_PBANKA_145220-1:AGA->AAA;R->K)
psu|berg14	2302277		G	G	20	A	17	missense(apidb|rna_PBANKA_146220-1:GAA->AAA;E->K)
psu|berg14	2425899		A	A	44	G	10	intergenic
psu|berg14	2439954		G	G	39	A	36	intergenic
psu|berg14	2445833		A	A	42	G	28	intergenic
psu|berg14	2446310		A	A	40	G	27	intergenic
psu|berg14	2446516		A	A	43	G	27	missense(apidb|rna_PBANKA_146590-1:GAT->GGT;D->G)
psu|berg14	2446680		G	G	43	A	29	missense(apidb|rna_PBANKA_146590-1:GGC->AGC;G->S)
psu|berg14	2446704		A	A	39	G	30	missense(apidb|rna_PBANKA_146590-1:ATT->GTT;I->V)
psu|berg14	2447122		A	A	38	G	18	missense(apidb|rna_PBANKA_146590-1:AAT->AGT;N->S)
psu|berg14	2447149		A	A	45	G	21	missense(apidb|rna_PBANKA_146590-1:AAA->AGA;K->R)
psu|berg14	2447155		A	A	44	G	20	missense(apidb|rna_PBANKA_146590-1:GAT->GGT;D->G)
psu|berg14	2447272		G	G	44	A	12	missense(apidb|rna_PBANKA_146590-1:CGA->CAA;R->Q)
psu|berg14	2447378		G	A	21	G	24	synonymous(apidb|rna_PBANKA_146590-1:CCG->CCA;P->P)
psu|berg14	2447683		A	A	36	G	30	missense(apidb|rna_PBANKA_146590-1:AAC->AGC;N->S)
psu|berg14	2447733		A	A	37	G	22	missense(apidb|rna_PBANKA_146590-1:AAC->GAC;N->D)
psu|berg14	2448544		A	A	14	G	11	missense(apidb|rna_PBANKA_146590-1:GAC->GGC;D->G)
psu|berg14	2448571		G	G	7	A	6	missense(apidb|rna_PBANKA_146590-1:AGC->AAC;S->N)
psu|berg14	9158	potential false positive	C	C	44	G	5	intergenic
psu|berg14	1970796		C	C	19	G	13	missense(apidb|rna_PBANKA_145240-1:CGA->GGA;R->G)
psu|berg14	2418838		C	C	32	G	19	intergenic
psu|berg14	2445871		C	C	46	G	25	intergenic
psu|berg14	2447313		G	G	29	C	17	missense(apidb|rna_PBANKA_146590-1:GTA->CTA;V->L)
psu|berg14	3631	potential false positive	A	A	39	T	7	intergenic
psu|berg14	849001	potential false positive	A	A	36	T	9	intergenic
psu|berg14	894373	potential false positive	A	A	33	T	4	missense(apidb|rna_PBANKA_142460-1:AAA->AAT;K->N)
psu|berg14	1046688	potential false positive	A	A	26	T	9	missense(apidb|rna_PBANKA_142820-1:ATA->AAA;I->K)
psu|berg14	1303837	potential false positive	T	T	7	A	3	intergenic
psu|berg14	1407642	potential false positive	T	T	21	A	4	missense(apidb|rna_PBANKA_143840-1:AAT->ATT;N->I)
psu|berg14	1407702	potential false positive	T	T	19	A	5	missense(apidb|rna_PBANKA_143840-1:AAT->ATT;N->I)
psu|berg14	1759267	potential false positive	T	T	14	A	4	intergenic
psu|berg14	2417920	potential false positive	T	T	32	A	9	intergenic
psu|berg14	2418267	potential false positive	A	A	29	T	5	intergenic
psu|berg14	2418329	potential false positive	T	T	33	A	6	intergenic
psu|berg14	2419294	potential false positive	T	T	38	A	5	intergenic
psu|berg14	2426279	potential false positive	A	A	50	T	7	intergenic
psu|berg14	2426284	potential false positive	A	A	50	T	6	intergenic
psu|berg14	2431002	potential false positive	T	T	44	A	9	missense(apidb|rna_PBANKA_146550-1:AAT->AAA;N->K)
psu|berg14	2431266	potential false positive	A	A	33	T	9	missense(apidb|rna_PBANKA_146550-1:GAA->GAT;E->D)
psu|berg14	2442635	potential false positive	T	T	42	A	6	missense(apidb|rna_PBANKA_146580-1:AAT->AAA;N->K)
psu|berg14	2444964	potential false positive	A	A	36	T	5	intergenic
psu|berg14	2449146	potential false positive	A	A	58	T	9	missense(apidb|rna_PBANKA_146590-1:GAA->GAT;E->D)
psu|berg14	2548		T	T	27	A	10	intergenic
psu|berg14	13499		A	A	41	T	10	intergenic
psu|berg14	264630		A	A	24	T	13	missense(apidb|rna_PBANKA_140690-1:AAT->AAA;N->K)
psu|berg14	580092		T	T	6	A	3	intergenic
psu|berg14	819683		T	T	26	A	13	missense(apidb|rna_PBANKA_142220-1:AAT->AAA;N->K)
psu|berg14	894355		A	T	24	A	14	missense(apidb|rna_PBANKA_142460-1:AAA->AAT;K->N)
psu|berg14	1272896		A	A	13	T	11	intergenic
psu|berg14	1822230		A	A	29	T	10	intergenic
psu|berg14	2174825		T	T	17	A	15	missense(apidb|rna_PBANKA_145790-1:AAT->AAA;N->K)
psu|berg14	2193257		A	A	13	T	15	intergenic
psu|berg14	2227537		A	A	15	T	19	intergenic
psu|berg14	2278234		A	A	23	T	19	intron(apidb|rna_PBANKA_146150-1)
psu|berg14	2419585		A	A	34	T	12	intergenic
psu|berg14	2419604		A	A	35	T	10	intergenic
psu|berg14	2425293		T	A	38	T	36	intergenic
psu|berg14	2425972		A	A	38	T	10	intergenic
psu|berg14	2431199		T	T	40	A	14	missense(apidb|rna_PBANKA_146550-1:ATG->AAG;M->K)
psu|berg14	2445794		T	T	41	A	22	intergenic
psu|berg14	2445892		A	A	47	T	22	intergenic
psu|berg14	2446376		T	T	34	A	31	intron(apidb|rna_PBANKA_146590-1)
psu|berg14	2446769		A	A	38	T	21	missense(apidb|rna_PBANKA_146590-1:CAA->CAT;Q->H)
psu|berg14	2446815		T	T	42	A	22	missense(apidb|rna_PBANKA_146590-1:TTG->ATG;L->M)
psu|berg14	2447061		A	A	43	T	17	missense(apidb|rna_PBANKA_146590-1:ATA->TTA;I->L)
psu|berg14	2447099		A	A	37	T	19	missense(apidb|rna_PBANKA_146590-1:TTA->TTT;L->F)
psu|berg14	2447460		A	A	35	T	34	missense(apidb|rna_PBANKA_146590-1:ATA->TTA;I->L)
psu|berg14	1011	potential false positive	C	C	48	T	6	intron(apidb|rna_PBANKA_140010-1)
psu|berg14	2308	potential false positive	C	C	40	T	9	intergenic
psu|berg14	2503	potential false positive	C	C	29	T	6	intergenic
psu|berg14	10233	potential false positive	T	T	40	C	9	intergenic
psu|berg14	2418288	potential false positive	T	T	31	C	9	intergenic
psu|berg14	2418760	potential false positive	C	C	33	T	6	intergenic
psu|berg14	2418864	potential false positive	C	C	30	T	9	intergenic
psu|berg14	2429371	potential false positive	C	C	36	T	8	intergenic
psu|berg14	2429449	potential false positive	T	T	28	C	8	intergenic
psu|berg14	2433430	potential false positive	T	T	39	C	5	intergenic
psu|berg14	2444700	potential false positive	T	T	32	C	6	intergenic
psu|berg14	2445021	potential false positive	T	T	36	C	6	intergenic
psu|berg14	2446617	potential false positive	C	C	44	T	9	synonymous(apidb|rna_PBANKA_146590-1:CTG->TTG;L->L)
psu|berg14	2448585	potential false positive	C	C	13	T	4	missense(apidb|rna_PBANKA_146590-1:CCT->TCT;P->S)
psu|berg14	2452822	potential false positive	C	C	54	T	9	intergenic
psu|berg14	2457658	potential false positive	C	C	40	T	7	intron(apidb|rna_PBANKA_146610-1)
psu|berg14	2457710	potential false positive	C	C	21	T	7	missense(apidb|rna_PBANKA_146610-1:TCT->TTT;S->F)
psu|berg14	2266		T	T	33	C	16	intergenic
psu|berg14	13457		C	C	46	T	10	intergenic
psu|berg14	1409959		C	C	19	T	20	missense(apidb|rna_PBANKA_143840-1:GAA->AAA;E->K)
psu|berg14	1737564		C	C	9	T	5	intergenic
psu|berg14	1774566		T	C	7	T	6	intron(apidb|rna_PBANKA_144760-1)
psu|berg14	1845552		T	T	33	C	10	intron(apidb|rna_PBANKA_144890-1)
psu|berg14	1883922		C	C	33	T	14	intergenic
psu|berg14	2321874		C	C	29	T	12	missense(apidb|rna_PBANKA_146270-1:AGA->AAA;R->K)
psu|berg14	2419575		T	T	35	C	12	intergenic
psu|berg14	2425321		T	T	38	C	34	intergenic
psu|berg14	2426248		C	C	40	T	13	intergenic
psu|berg14	2426261		T	T	44	C	13	intergenic
psu|berg14	2429197		C	T	37	C	35	intergenic
psu|berg14	2439901		C	C	41	T	21	intergenic
psu|berg14	2445877		C	C	48	T	25	intergenic
psu|berg14	2446010		C	C	46	T	16	intergenic
psu|berg14	2446360		C	C	35	T	31	intron(apidb|rna_PBANKA_146590-1)
psu|berg14	2446409		C	C	43	T	22	intron(apidb|rna_PBANKA_146590-1)
psu|berg14	2446427		C	C	43	T	22	intron(apidb|rna_PBANKA_146590-1)
psu|berg14	2446732		T	T	42	C	32	missense(apidb|rna_PBANKA_146590-1:TTT->TCT;F->S)
psu|berg14	2446755		C	C	44	T	27	missense(apidb|rna_PBANKA_146590-1:CCA->TCA;P->S)
psu|berg14	2447262		T	T	46	C	11	missense(apidb|rna_PBANKA_146590-1:TCA->CCA;S->P)
psu|berg14	2447370		T	C	21	T	20	missense(apidb|rna_PBANKA_146590-1:TCA->CCA;S->P)
psu|berg14	2447427		C	C	30	T	29	missense(apidb|rna_PBANKA_146590-1:CCA->TCA;P->S)
psu|berg14	2447548		T	C	38	T	34	missense(apidb|rna_PBANKA_146590-1:CTA->CCA;L->P)
psu|berg14	2447606		C	C	33	T	31	synonymous(apidb|rna_PBANKA_146590-1:AGC->AGT;S->S)
psu|berg14	2447692		C	C	35	T	31	missense(apidb|rna_PBANKA_146590-1:ACC->ATC;T->I)
psu|berg14	2447728		C	C	37	T	25	missense(apidb|rna_PBANKA_146590-1:GCA->GTA;A->V)
psu|berg14	2448549		C	C	12	T	11	missense(apidb|rna_PBANKA_146590-1:CCT->TCT;P->S)
psu|berg14	2452787		T	T	54	C	10	intergenic

## Sheet: Additional File 2
Chromosome	Chromosome site	potential false positive	Reference nucleotide	Best nucleotide covering the position	Number of uniquely mapped reads with best nucleotide	Second best nucleotide covering the position	Number of uniquely mapped reads with second best nucleotide	SNP annotation
psu|berg01	630 △		T	C	9			intergenic
psu|berg01	3646 △		T	C	23			missense(apidb|rna_PBANKA_010010-1:GTT->GCT;V->A)
psu|berg01	9519 △		T	C	28			intergenic
psu|berg01	10100 △		G	A	29			missense(apidb|rna_PBANKA_010030-1:GGC->GAC;G->D)
psu|berg01	12304 △		A	G	23			intergenic
psu|berg01	12382 △		G	A	27			intergenic
psu|berg01	12872 △		G	A	54			intergenic
psu|berg01	13482 △		A	C	37			missense(apidb|rna_PBANKA_010040-1:TAT->TCT;Y->S)
psu|berg01	14802 △		G	C	36			missense(apidb|rna_PBANKA_010040-1:ATG->ATC;M->I)
psu|berg01	14851 △		C	T	50			missense(apidb|rna_PBANKA_010040-1:CCA->TCA;P->S)
psu|berg01	15017 △		A	G	37			missense(apidb|rna_PBANKA_010040-1:AAT->AGT;N->S)
psu|berg01	50468		A	A	21	C	15	synonymous(apidb|rna_PBANKA_010140-1:GGT->GGG;G->G)
psu|berg01	70793		A	A	24	C	18	synonymous(apidb|rna_PBANKA_010210-1:GGT->GGG;G->G)
psu|berg01	113238		T	T	3	C	3	missense(apidb|rna_PBANKA_010290-1:AAT->AGT;N->S)
psu|berg01	211950		G	G	16	A	13	synonymous(apidb|rna_PBANKA_010560-1:AAG->AAA;K->K)
psu|berg01	226965	potential false positive	T	T	27	A	9	intergenic
psu|berg01	240656 *		T	T	21	A	21	missense(apidb|rna_PBANKA_010630-1:AAT->AAA;N->K)
psu|berg01	330282		G	G	23	A	14	missense(apidb|rna_PBANKA_010840-1:GAA->AAA;E->K)
psu|berg01	331417 *		T	T	11	A	11	missense(apidb|rna_PBANKA_010840-1:ATA->AAA;I->K)
psu|berg01	376204	potential false positive	G	G	27	T	8	missense(apidb|rna_PBANKA_010990-1:ACC->AAC;T->N)
psu|berg01	399591	potential false positive	C	C	40	A	6	intron(apidb|rna_PBANKA_011050-1)
psu|berg01	428497		G	G	21	A	15	missense(apidb|rna_PBANKA_011160-1:TCC->TTC;S->F)
psu|berg01	453650 △		T	C	50			missense(apidb|rna_PBANKA_011210-1:TTT->TCT;F->S)
psu|berg02	183		A	G	4	A	3	intergenic
psu|berg02	190		A	A	5	G	5	intergenic
psu|berg02	261		A	A	6	C	5	intergenic
psu|berg02	315		A	G	5	A	4	intergenic
psu|berg02	322		A	A	5	G	4	intergenic
psu|berg02	884		A	A	3	G	2	intergenic
psu|berg02	905		A	G	4	A	2	intergenic
psu|berg02	933		A	G	3	A	2	intergenic
psu|berg02	20787	potential false positive	G	G	48	A	9	missense(apidb|rna_PBANKA_020050-1:CTT->TTT;L->F)
psu|berg02	20962	potential false positive	A	A	40	G	9	synonymous(apidb|rna_PBANKA_020050-1:TAT->TAC;Y->Y)
psu|berg02	20968		A	A	41	T	10	missense(apidb|rna_PBANKA_020050-1:AAT->AAA;N->K)
psu|berg02	21007		C	C	30	T	16	synonymous(apidb|rna_PBANKA_020050-1:AAG->AAA;K->K)
psu|berg02	21032		T	T	29	A	21	missense(apidb|rna_PBANKA_020050-1:TAT->TTT;Y->F)
psu|berg02	21050		C	C	34	T	14	missense(apidb|rna_PBANKA_020050-1:AGC->AAC;S->N)
psu|berg02	21058		G	G	32	A	13	synonymous(apidb|rna_PBANKA_020050-1:GAC->GAT;D->D)
psu|berg02	21074	potential false positive	T	T	34	C	7	missense(apidb|rna_PBANKA_020050-1:AAC->AGC;N->S)
psu|berg02	23886	potential false positive	C	C	36	A	8	intergenic
psu|berg02	23926		T	T	30	A	25	intergenic
psu|berg02	23933 *		T	G	28	T	27	intergenic
psu|berg02	24456 *		A	G	35	A	31	intergenic
psu|berg02	25063		T	C	3	T	2	intron(apidb|rna_PBANKA_020060-1)
psu|berg02	25070		G	T	3	G	2	intron(apidb|rna_PBANKA_020060-1)
psu|berg02	25092		A	T	5	A	1	missense(apidb|rna_PBANKA_020060-1:ATA->TTA;I->L)
psu|berg02	32224		C	C	28	T	14	intergenic
psu|berg02	32229		T	T	27	C	14	intergenic
psu|berg02	32234		G	G	30	T	14	intergenic
psu|berg02	32938	potential false positive	A	A	44	T	6	intergenic
psu|berg02	33065	potential false positive	C	C	46	A	5	intergenic
psu|berg02	33075	potential false positive	C	C	48	T	8	intergenic
psu|berg02	33101	potential false positive	A	A	42	T	8	intergenic
psu|berg02	33142	potential false positive	T	T	19	C	8	intergenic
psu|berg02	33159	potential false positive	C	C	15	T	4	intergenic
psu|berg02	40265		G	G	38	T	18	intergenic
psu|berg02	62868		G	G	22	A	19	intergenic
psu|berg02	62896	potential false positive	G	G	39	A	7	intergenic
psu|berg02	62997		T	T	32	C	11	intergenic
psu|berg02	64504		T	T	34	C	21	intergenic
psu|berg02	64619	potential false positive	A	A	46	C	9	missense(apidb|rna_PBANKA_020110-1:TTT->TGT;F->C)
psu|berg02	65563		C	C	54	T	16	intron(apidb|rna_PBANKA_020110-1)
psu|berg02	65575		C	C	54	A	16	intron(apidb|rna_PBANKA_020110-1)
psu|berg02	65585		G	G	54	A	15	intron(apidb|rna_PBANKA_020110-1)
psu|berg02	65602		A	A	41	C	22	intron(apidb|rna_PBANKA_020110-1)
psu|berg02	65625	potential false positive	A	A	40	T	8	intron(apidb|rna_PBANKA_020110-1)
psu|berg02	65748	potential false positive	A	A	28	G	8	intergenic
psu|berg02	65805	potential false positive	A	A	29	T	8	intergenic
psu|berg02	66922	potential false positive	T	T	44	A	7	intergenic
psu|berg02	66936		T	T	44	C	11	intergenic
psu|berg02	66943		A	A	43	G	11	intergenic
psu|berg02	66973	potential false positive	C	C	39	T	9	intergenic
psu|berg02	66982	potential false positive	G	G	34	A	9	intergenic
psu|berg02	67016		T	T	28	A	13	intergenic
psu|berg02	67060	potential false positive	A	A	26	G	9	intergenic
psu|berg02	67075	potential false positive	C	C	37	T	7	intergenic
psu|berg02	67086		A	A	42	T	10	intergenic
psu|berg02	67323		G	G	61	A	11	intergenic
psu|berg02	67337		C	C	45	T	14	intergenic
psu|berg02	67343		G	G	37	A	18	intergenic
psu|berg02	67354	potential false positive	T	T	34	A	5	intergenic
psu|berg02	67418	potential false positive	A	A	20	G	7	intergenic
psu|berg02	67432		T	T	21	G	18	intergenic
psu|berg02	67587	potential false positive	G	G	61	T	5	intergenic
psu|berg02	67615		G	G	35	A	16	intergenic
psu|berg02	67640		G	G	30	A	20	intergenic
psu|berg02	67653		G	G	43	T	13	intergenic
psu|berg02	67661		T	T	48	C	11	intergenic
psu|berg02	67792		A	A	56	G	11	intergenic
psu|berg02	67800		G	G	45	A	17	intergenic
psu|berg02	67810		A	A	37	G	16	intergenic
psu|berg02	67830	potential false positive	G	G	32	C	7	intergenic
psu|berg02	67862	potential false positive	A	A	37	T	7	intergenic
psu|berg02	67945 *		G	A	36	G	33	intergenic
psu|berg02	67951 *		T	C	38	T	33	intergenic
psu|berg02	67971		T	T	56	G	17	intergenic
psu|berg02	68120		C	C	49	T	17	intergenic
psu|berg02	68128		C	C	49	T	14	intergenic
psu|berg02	68141	potential false positive	C	C	54	T	8	intergenic
psu|berg02	68286		C	C	52	T	20	intergenic
psu|berg02	68347		T	T	42	C	30	intergenic
psu|berg02	68359		C	C	36	T	23	intergenic
psu|berg02	68410	potential false positive	G	G	31	T	7	intergenic
psu|berg02	68490	potential false positive	C	C	47	T	6	intergenic
psu|berg02	68500	potential false positive	A	A	52	G	8	intergenic
psu|berg02	68532		C	C	41	T	19	intergenic
psu|berg02	68549		A	A	43	G	29	intergenic
psu|berg02	68555		C	C	40	T	33	intergenic
psu|berg02	68575	potential false positive	G	G	64	A	9	intergenic
psu|berg02	68734		A	A	45	T	29	intergenic
psu|berg02	68823		T	T	38	G	33	intergenic
psu|berg02	68884		A	A	32	C	16	intergenic
psu|berg02	68892		C	C	31	T	18	intergenic
psu|berg02	68912		A	A	34	T	10	intergenic
psu|berg02	68919		A	A	37	G	10	intergenic
psu|berg02	68992		A	A	51	T	21	intergenic
psu|berg02	69044		T	T	30	A	16	missense(apidb|rna_PBANKA_020120-1:AAT->AAA;N->K)
psu|berg02	69153	potential false positive	C	C	32	T	7	missense(apidb|rna_PBANKA_020120-1:CAT->TAT;H->Y)
psu|berg02	69181		T	T	39	C	15	intron(apidb|rna_PBANKA_020120-1)
psu|berg02	69239	potential false positive	A	A	51	G	9	intron(apidb|rna_PBANKA_020120-1)
psu|berg02	69377	potential false positive	A	A	40	T	6	missense(apidb|rna_PBANKA_020120-1:GAA->GAT;E->D)
psu|berg02	69393	potential false positive	A	A	40	G	8	missense(apidb|rna_PBANKA_020120-1:ATG->GTG;M->V)
psu|berg02	69609		T	T	45	A	13	intron(apidb|rna_PBANKA_020120-1)
psu|berg02	69620		A	A	41	T	17	intron(apidb|rna_PBANKA_020120-1)
psu|berg02	69670		C	C	33	A	23	synonymous(apidb|rna_PBANKA_020120-1:CCC->CCA;P->P)
psu|berg02	69686		T	T	28	C	20	missense(apidb|rna_PBANKA_020120-1:TTC->CTC;F->L)
psu|berg02	69696		G	G	26	C	14	missense(apidb|rna_PBANKA_020120-1:GGC->GCC;G->A)
psu|berg02	69717	potential false positive	G	G	29	A	8	intron(apidb|rna_PBANKA_020120-1)
psu|berg02	69739		T	T	30	G	15	intron(apidb|rna_PBANKA_020120-1)
psu|berg02	69791		T	T	26	C	22	intron(apidb|rna_PBANKA_020120-1)
psu|berg02	69856		A	A	20	G	11	intron(apidb|rna_PBANKA_020120-1)
psu|berg02	69934	potential false positive	T	T	32	C	7	missense(apidb|rna_PBANKA_020120-1:TCG->CCG;S->P)
psu|berg02	69961		G	G	32	A	15	missense(apidb|rna_PBANKA_020120-1:GCT->ACT;A->T)
psu|berg02	69998		C	C	29	T	18	intron(apidb|rna_PBANKA_020120-1)
psu|berg02	70012		A	A	31	G	17	intron(apidb|rna_PBANKA_020120-1)
psu|berg02	70019		G	G	36	A	17	intron(apidb|rna_PBANKA_020120-1)
psu|berg02	89713 *		G	A	25	G	20	intergenic
psu|berg02	98579 △		A	T	21			intergenic
psu|berg02	121886		A	A	31	C	23	missense(apidb|rna_PBANKA_020260-1:AAC->ACC;N->T)
psu|berg02	160488		A	A	31	T	12	intergenic
psu|berg02	181859 △		G	A	36			missense(apidb|rna_PBANKA_020480-1:GAA->AAA;E->K)
psu|berg02	247483		C	C	61	T	10	missense(apidb|rna_PBANKA_020660-1:GAT->AAT;D->N)
psu|berg02	247525		C	C	56	T	16	missense(apidb|rna_PBANKA_020660-1:GAT->AAT;D->N)
psu|berg02	247540		C	C	34	T	31	missense(apidb|rna_PBANKA_020660-1:GCA->ACA;A->T)
psu|berg02	247548	potential false positive	T	T	34	C	6	missense(apidb|rna_PBANKA_020660-1:AAT->AGT;N->S)
psu|berg02	247566	potential false positive	C	C	41	T	7	missense(apidb|rna_PBANKA_020660-1:GGT->GAT;G->D)
psu|berg02	325369		A	A	17	C	16	missense(apidb|rna_PBANKA_020880-1:GTG->GGG;V->G)
psu|berg02	327725	potential false positive	A	A	8	T	3	intergenic
psu|berg02	327736	potential false positive	A	A	9	T	3	intergenic
psu|berg02	332697	potential false positive	C	C	12	A	4	intergenic
psu|berg02	338102	potential false positive	A	A	18	G	6	intron(apidb|rna_PBANKA_020910-1)
psu|berg02	511489		G	G	27	A	13	missense(apidb|rna_PBANKA_021320-1:AGA->AAA;R->K)
psu|berg02	585811		C	C	25	A	13	intergenic
psu|berg02	585817		G	G	23	A	14	intergenic
psu|berg02	585891		G	G	52	A	12	intergenic
psu|berg02	585899		C	C	49	A	11	intergenic
psu|berg02	586042		T	T	36	C	16	intergenic
psu|berg02	586048		T	T	40	C	21	intergenic
psu|berg02	586143		C	C	38	A	23	intergenic
psu|berg02	586148		G	G	37	T	20	intergenic
psu|berg02	586170	potential false positive	A	A	35	C	8	intergenic
psu|berg02	586277		G	G	51	C	13	synonymous(apidb|rna_PBANKA_021490-1:GGC->GGG;G->G)
psu|berg02	586295		T	T	49	C	19	intron(apidb|rna_PBANKA_021490-1)
psu|berg02	586339		G	G	44	A	27	intron(apidb|rna_PBANKA_021490-1)
psu|berg02	586347		T	T	43	C	27	intron(apidb|rna_PBANKA_021490-1)
psu|berg02	586361		G	G	44	A	22	intron(apidb|rna_PBANKA_021490-1)
psu|berg02	586391		T	T	44	C	12	intron(apidb|rna_PBANKA_021490-1)
psu|berg02	586456	potential false positive	G	G	48	A	6	synonymous(apidb|rna_PBANKA_021490-1:AAC->AAT;N->N)
psu|berg02	586464	potential false positive	C	C	46	T	8	missense(apidb|rna_PBANKA_021490-1:GAC->AAC;D->N)
psu|berg02	586508		A	A	38	G	21	missense(apidb|rna_PBANKA_021490-1:ATC->ACC;I->T)
psu|berg02	586532		T	T	42	C	23	missense(apidb|rna_PBANKA_021490-1:GAC->GGC;D->G)
psu|berg02	586906	potential false positive	T	T	40	C	8	intron(apidb|rna_PBANKA_021490-1)
psu|berg02	587114		C	C	44	T	10	intron(apidb|rna_PBANKA_021490-1)
psu|berg02	587166		C	C	57	G	17	missense(apidb|rna_PBANKA_021490-1:AAG->AAC;K->N)
psu|berg02	587184		T	T	56	C	11	synonymous(apidb|rna_PBANKA_021490-1:ACA->ACG;T->T)
psu|berg02	587195	potential false positive	A	A	57	C	8	missense(apidb|rna_PBANKA_021490-1:TTT->GTT;F->V)
psu|berg02	587273	potential false positive	C	C	40	T	8	missense(apidb|rna_PBANKA_021490-1:GAT->AAT;D->N)
psu|berg02	587308		G	G	40	T	12	missense(apidb|rna_PBANKA_021490-1:GCA->GAA;A->E)
psu|berg02	587315		C	C	38	T	12	missense(apidb|rna_PBANKA_021490-1:GCT->ACT;A->T)
psu|berg02	587330		A	A	31	C	16	missense(apidb|rna_PBANKA_021490-1:TAT->GAT;Y->D)
psu|berg02	587341		G	G	38	A	20	missense(apidb|rna_PBANKA_021490-1:TCA->TTA;S->L)
psu|berg02	587360		G	G	37	A	20	missense(apidb|rna_PBANKA_021490-1:CAT->TAT;H->Y)
psu|berg02	587397		C	C	37	T	15	intron(apidb|rna_PBANKA_021490-1)
psu|berg02	587416		A	A	42	G	11	intron(apidb|rna_PBANKA_021490-1)
psu|berg02	587430	potential false positive	A	A	39	G	6	intron(apidb|rna_PBANKA_021490-1)
psu|berg02	587480	potential false positive	A	A	42	G	5	intron(apidb|rna_PBANKA_021490-1)
psu|berg02	587497		G	G	40	A	12	intron(apidb|rna_PBANKA_021490-1)
psu|berg02	587536		C	C	36	T	16	intron(apidb|rna_PBANKA_021490-1)
psu|berg02	587593	potential false positive	C	C	29	A	8	missense(apidb|rna_PBANKA_021490-1:GCT->TCT;A->S)
psu|berg02	587614	potential false positive	T	T	28	C	7	missense(apidb|rna_PBANKA_021490-1:ACC->GCC;T->A)
psu|berg02	587623	potential false positive	A	A	28	C	6	missense(apidb|rna_PBANKA_021490-1:TCA->GCA;S->A)
psu|berg02	587669	potential false positive	C	C	34	T	7	synonymous(apidb|rna_PBANKA_021490-1:AAG->AAA;K->K)
psu|berg02	587893	potential false positive	A	A	40	T	4	intergenic
psu|berg02	587998		A	A	35	G	33	intergenic
psu|berg02	588008		C	C	35	T	31	intergenic
psu|berg02	588047		A	A	40	T	14	intergenic
psu|berg02	618958		A	A	28	C	19	synonymous(apidb|rna_PBANKA_021560-1:ATA->ATC;I->I)
psu|berg02	619793		C	C	39	A	14	intergenic
psu|berg02	619896		A	A	43	T	13	intergenic
psu|berg02	621234 △		T	G	8			intergenic
psu|berg02	621243 △		T	C	9			intergenic
psu|berg02	621248 △		A	C	9			intergenic
psu|berg02	621970	potential false positive	G	G	30	T	5	intergenic
psu|berg02	622035 *		C	A	13	C	12	intergenic
psu|berg02	623821 *		A	C	25	A	22	intergenic
psu|berg02	623826 *		C	A	28	C	22	intergenic
psu|berg02	627052	potential false positive	G	G	18	A	4	intergenic
psu|berg02	627058	potential false positive	C	C	18	A	4	intergenic
psu|berg02	627094	potential false positive	G	G	13	A	3	intergenic
psu|berg02	628722	potential false positive	C	C	17	T	4	intergenic
psu|berg02	628734	potential false positive	G	G	21	T	4	intergenic
psu|berg02	628843	potential false positive	G	G	9	T	3	missense(apidb|rna_PBANKA_021590-1:AGT->ATT;S->I)
psu|berg02	628977	potential false positive	A	A	16	G	3	missense(apidb|rna_PBANKA_021590-1:TAT->TGT;Y->C)
psu|berg02	637846		A	G	4	A	1	intergenic
psu|berg02	637872		T	C	4	T	1	intergenic
psu|berg02	637879		G	A	4	G	1	intergenic
psu|berg02	638058		G	G	27	A	11	intergenic
psu|berg02	638091		T	T	27	A	20	intergenic
psu|berg02	638115 *		T	C	35	T	22	intergenic
psu|berg02	638139 *		C	T	38	C	30	intergenic
psu|berg02	638212		C	C	32	T	15	intergenic
psu|berg02	638220		A	A	28	G	14	intergenic
psu|berg02	638311 *		T	A	34	T	27	intergenic
psu|berg02	638336	potential false positive	T	T	34	G	8	intergenic
psu|berg03	5404	potential false positive	A	A	34	C	7	intergenic
psu|berg03	6689	potential false positive	A	A	55	G	6	intron(apidb|rna_PBANKA_030020-1)
psu|berg03	9987		C	C	47	T	15	missense(apidb|rna_PBANKA_030030-1:GCA->ACA;A->T)
psu|berg03	10040	potential false positive	C	C	43	T	6	missense(apidb|rna_PBANKA_030030-1:AGG->AAG;R->K)
psu|berg03	10199	potential false positive	T	T	38	C	7	missense(apidb|rna_PBANKA_030030-1:AAT->AGT;N->S)
psu|berg03	10205	potential false positive	A	A	38	T	5	missense(apidb|rna_PBANKA_030030-1:ATC->AAC;I->N)
psu|berg03	10213		A	A	43	T	13	missense(apidb|rna_PBANKA_030030-1:AAT->AAA;N->K)
psu|berg03	10303		C	C	41	T	29	synonymous(apidb|rna_PBANKA_030030-1:CCG->CCA;P->P)
psu|berg03	10444		A	A	34	T	13	missense(apidb|rna_PBANKA_030030-1:AAT->AAA;N->K)
psu|berg03	10459		T	T	38	A	15	missense(apidb|rna_PBANKA_030030-1:AAA->AAT;K->N)
psu|berg03	10464		C	C	39	A	15	missense(apidb|rna_PBANKA_030030-1:GCA->TCA;A->S)
psu|berg03	10524	potential false positive	A	A	43	G	6	intron(apidb|rna_PBANKA_030030-1)
psu|berg03	10733		G	G	36	A	12	intergenic
psu|berg03	10935	potential false positive	G	G	31	T	5	intergenic
psu|berg03	10978		C	C	41	T	13	intergenic
psu|berg03	11021	potential false positive	G	G	48	A	7	intergenic
psu|berg03	21475		T	T	21	G	20	missense(apidb|rna_PBANKA_030060-1:AAC->ACC;N->T)
psu|berg03	100113	potential false positive	T	T	15	A	7	intergenic
psu|berg03	127561 △		G	A	28			missense(apidb|rna_PBANKA_030400-1:AGA->AAA;R->K)
psu|berg03	250126		C	C	27	T	12	missense(apidb|rna_PBANKA_030710-1:GAA->AAA;E->K)
psu|berg03	484663		C	C	19	G	11	missense(apidb|rna_PBANKA_031370-1:CGC->CCC;R->P)
psu|berg03	530223	potential false positive	G	G	27	A	9	missense(apidb|rna_PBANKA_031530-1:GAA->AAA;E->K)
psu|berg03	542580		C	C	17	A	15	intergenic
psu|berg04	1573		A	A	6	G	4	intergenic
psu|berg04	1927		A	C	2	A	2	intergenic
psu|berg04	1932		A	A	2	G	2	intergenic
psu|berg04	3530	potential false positive	G	G	45	A	9	intergenic
psu|berg04	3544		G	G	29	A	17	intergenic
psu|berg04	3565 *		A	G	19	A	11	intergenic
psu|berg04	4201		A	G	4	A	4	intergenic
psu|berg04	7978	potential false positive	G	G	48	A	6	intergenic
psu|berg04	8024	potential false positive	C	C	47	T	6	intergenic
psu|berg04	11261 △		G	C	11			intergenic
psu|berg04	12097		G	A	9	T	7	intergenic
psu|berg04	12111		T	T	14	A	7	intergenic
psu|berg04	12137 △		G	T	19			intergenic
psu|berg04	12330 △		T	C	8			intergenic
psu|berg04	12382 △		C	T	10			intergenic
psu|berg04	16150	potential false positive	G	G	67	A	7	intergenic
psu|berg04	16619	potential false positive	A	A	68	G	7	synonymous(apidb|rna_PBANKA_040040-1:CAT->CAC;H->H)
psu|berg04	19466	potential false positive	A	A	8	T	3	intergenic
psu|berg04	19498		A	A	52	T	10	intergenic
psu|berg04	19511	potential false positive	G	G	52	T	9	intergenic
psu|berg04	19520		G	G	52	C	10	intergenic
psu|berg04	19548 *		A	T	52	A	15	intergenic
psu|berg04	20103		G	G	26	T	14	missense(apidb|rna_PBANKA_040050-1:GCA->GAA;A->E)
psu|berg04	20108		C	C	24	A	14	synonymous(apidb|rna_PBANKA_040050-1:GTG->GTT;V->V)
psu|berg04	20115		T	T	23	G	15	missense(apidb|rna_PBANKA_040050-1:AAA->ACA;K->T)
psu|berg04	20122		G	G	20	A	19	missense(apidb|rna_PBANKA_040050-1:CCT->TCT;P->S)
psu|berg04	20136 *		C	T	23	C	15	missense(apidb|rna_PBANKA_040050-1:AGC->AAC;S->N)
psu|berg04	20150 *		G	T	20	G	18	missense(apidb|rna_PBANKA_040050-1:AAC->AAA;N->K)
psu|berg04	20158		G	G	20	A	19	missense(apidb|rna_PBANKA_040050-1:CCT->TCT;P->S)
psu|berg04	20163		T	T	22	C	17	missense(apidb|rna_PBANKA_040050-1:GAC->GGC;D->G)
psu|berg04	20217		A	A	48	C	19	missense(apidb|rna_PBANKA_040050-1:ATT->AGT;I->S)
psu|berg04	20692		T	T	44	C	31	missense(apidb|rna_PBANKA_040050-1:AGT->GGT;S->G)
psu|berg04	20731		T	T	42	G	22	missense(apidb|rna_PBANKA_040050-1:AAA->CAA;K->Q)
psu|berg04	20785		T	T	35	C	22	missense(apidb|rna_PBANKA_040050-1:AGG->GGG;R->G)
psu|berg04	20817 *		T	T	30	C	30	missense(apidb|rna_PBANKA_040050-1:GAA->GGA;E->G)
psu|berg04	20861		A	A	37	C	26	missense(apidb|rna_PBANKA_040050-1:AAT->AAG;N->K)
psu|berg04	20878		T	T	43	G	22	missense(apidb|rna_PBANKA_040050-1:ACA->CCA;T->P)
psu|berg04	20890		G	G	44	T	19	missense(apidb|rna_PBANKA_040050-1:CCC->ACC;P->T)
psu|berg04	20917		T	T	42	C	11	missense(apidb|rna_PBANKA_040050-1:ATG->GTG;M->V)
psu|berg04	20937	potential false positive	A	A	32	C	7	missense(apidb|rna_PBANKA_040050-1:GTA->GGA;V->G)
psu|berg04	20949	potential false positive	C	C	37	T	8	missense(apidb|rna_PBANKA_040050-1:GGA->GAA;G->E)
psu|berg04	20956	potential false positive	C	C	38	T	7	missense(apidb|rna_PBANKA_040050-1:GCC->ACC;A->T)
psu|berg04	21000	potential false positive	G	G	33	A	6	missense(apidb|rna_PBANKA_040050-1:ACT->ATT;T->I)
psu|berg04	21023	potential false positive	A	A	33	T	7	synonymous(apidb|rna_PBANKA_040050-1:TCT->TCA;S->S)
psu|berg04	21031	potential false positive	T	T	35	C	7	missense(apidb|rna_PBANKA_040050-1:AGA->GGA;R->G)
psu|berg04	21038	potential false positive	C	C	31	A	7	missense(apidb|rna_PBANKA_040050-1:AAG->AAT;K->N)
psu|berg04	21057	potential false positive	C	C	32	A	9	missense(apidb|rna_PBANKA_040050-1:AGT->ATT;S->I)
psu|berg04	21074	potential false positive	C	C	36	A	7	missense(apidb|rna_PBANKA_040050-1:AAG->AAT;K->N)
psu|berg04	21274	potential false positive	G	G	37	A	7	missense(apidb|rna_PBANKA_040050-1:CCA->TCA;P->S)
psu|berg04	21282	potential false positive	G	G	38	A	9	missense(apidb|rna_PBANKA_040050-1:CCT->CTT;P->L)
psu|berg04	21388		C	C	37	G	10	missense(apidb|rna_PBANKA_040050-1:GTA->CTA;V->L)
psu|berg04	21412		G	G	40	A	12	missense(apidb|rna_PBANKA_040050-1:CCG->TCG;P->S)
psu|berg04	21423		T	T	37	C	13	missense(apidb|rna_PBANKA_040050-1:CAA->CGA;Q->R)
psu|berg04	21433		T	T	39	C	14	missense(apidb|rna_PBANKA_040050-1:AAA->GAA;K->E)
psu|berg04	21439		A	A	41	G	17	missense(apidb|rna_PBANKA_040050-1:TCA->CCA;S->P)
psu|berg04	21449		C	C	39	A	18	missense(apidb|rna_PBANKA_040050-1:AAG->AAT;K->N)
psu|berg04	21510		G	G	38	T	25	missense(apidb|rna_PBANKA_040050-1:GCA->GAA;A->E)
psu|berg04	21522		T	T	36	G	25	missense(apidb|rna_PBANKA_040050-1:GAA->GCA;E->A)
psu|berg04	21601	potential false positive	G	G	38	T	9	missense(apidb|rna_PBANKA_040050-1:CAA->AAA;Q->K)
psu|berg04	21611		C	C	35	A	12	missense(apidb|rna_PBANKA_040050-1:TTG->TTT;L->F)
psu|berg04	21621		C	C	35	A	17	missense(apidb|rna_PBANKA_040050-1:AGA->ATA;R->I)
psu|berg04	21647		A	A	41	T	23	missense(apidb|rna_PBANKA_040050-1:TTT->TTA;F->L)
psu|berg04	21710		G	G	43	A	13	synonymous(apidb|rna_PBANKA_040050-1:GAC->GAT;D->D)
psu|berg04	21721	potential false positive	T	T	39	G	9	missense(apidb|rna_PBANKA_040050-1:ATT->CTT;I->L)
psu|berg04	21849		T	T	38	C	12	missense(apidb|rna_PBANKA_040050-1:GAA->GGA;E->G)
psu|berg04	21873		T	T	37	C	12	missense(apidb|rna_PBANKA_040050-1:AAG->AGG;K->R)
psu|berg04	21882		G	G	43	T	13	missense(apidb|rna_PBANKA_040050-1:ACA->AAA;T->K)
psu|berg04	22029	potential false positive	T	T	43	C	8	missense(apidb|rna_PBANKA_040050-1:AAC->AGC;N->S)
psu|berg04	22043		C	C	40	T	16	missense(apidb|rna_PBANKA_040050-1:ATG->ATA;M->I)
psu|berg04	22112		A	A	38	C	23	missense(apidb|rna_PBANKA_040050-1:ATT->ATG;I->M)
psu|berg04	23002		C	C	34	T	10	intergenic
psu|berg04	23106		T	T	40	G	15	intergenic
psu|berg04	23112		G	G	41	T	14	intergenic
psu|berg04	23130		A	A	38	G	11	intergenic
psu|berg04	23148	potential false positive	C	C	32	A	7	intergenic
psu|berg04	23205	potential false positive	A	A	37	G	6	intergenic
psu|berg04	23324	potential false positive	A	A	31	G	5	intergenic
psu|berg04	23333	potential false positive	T	T	27	C	5	intergenic
psu|berg04	23365	potential false positive	G	G	12	A	5	intergenic
psu|berg04	23380	potential false positive	A	A	10	C	3	intergenic
psu|berg04	23544	potential false positive	T	T	36	A	6	intergenic
psu|berg04	23580		C	C	46	T	11	intergenic
psu|berg04	23624		A	A	46	G	11	intergenic
psu|berg04	23635	potential false positive	C	C	44	A	5	intergenic
psu|berg04	23957	potential false positive	A	A	38	G	9	intergenic
psu|berg04	24108		A	A	37	G	10	intergenic
psu|berg04	24128		A	A	35	C	17	intergenic
psu|berg04	24153		T	T	38	C	17	intergenic
psu|berg04	30796	potential false positive	A	A	48	T	5	intron(apidb|rna_PBANKA_040070-1)
psu|berg04	30804	potential false positive	G	G	45	A	7	intron(apidb|rna_PBANKA_040070-1)
psu|berg04	30812	potential false positive	T	T	45	C	9	intron(apidb|rna_PBANKA_040070-1)
psu|berg04	30996		C	C	54	A	12	intron(apidb|rna_PBANKA_040070-1)
psu|berg04	31006		T	T	54	C	14	intron(apidb|rna_PBANKA_040070-1)
psu|berg04	31058		T	T	42	A	20	intron(apidb|rna_PBANKA_040070-1)
psu|berg04	32625 *		C	T	34	C	28	intergenic
psu|berg04	32667		G	G	33	A	25	intergenic
psu|berg04	32722 *		A	G	39	A	29	intergenic
psu|berg04	32729 *		G	A	39	G	32	intergenic
psu|berg04	32899 *		A	G	36	A	32	intergenic
psu|berg04	32925		C	C	26	T	17	intergenic
psu|berg04	33025 *		A	G	34	A	16	intergenic
psu|berg04	33038 *		A	T	26	A	24	intergenic
psu|berg04	33100	potential false positive	G	G	58	A	8	intergenic
psu|berg04	33125	potential false positive	T	T	44	A	7	intergenic
psu|berg04	33138 *		A	G	35	A	11	intergenic
psu|berg04	33521		A	A	37	T	12	missense(apidb|rna_PBANKA_040080-1:AAC->TAC;N->Y)
psu|berg04	33530		A	A	38	G	10	missense(apidb|rna_PBANKA_040080-1:ACA->GCA;T->A)
psu|berg04	33542	potential false positive	T	T	35	G	9	missense(apidb|rna_PBANKA_040080-1:TAT->GAT;Y->D)
psu|berg04	33564		A	A	32	T	19	missense(apidb|rna_PBANKA_040080-1:TAC->TTC;Y->F)
psu|berg04	33583		T	T	37	A	30	synonymous(apidb|rna_PBANKA_040080-1:GCT->GCA;A->A)
psu|berg04	33599 *		G	A	38	G	34	missense(apidb|rna_PBANKA_040080-1:GGA->AGA;G->R)
psu|berg04	33626 *		T	C	41	T	31	missense(apidb|rna_PBANKA_040080-1:TAT->CAT;Y->H)
psu|berg04	33650		A	A	39	G	32	missense(apidb|rna_PBANKA_040080-1:ATA->GTA;I->V)
psu|berg04	33664		A	A	38	G	34	intron(apidb|rna_PBANKA_040080-1)
psu|berg04	33685		A	A	30	T	22	intron(apidb|rna_PBANKA_040080-1)
psu|berg04	33745 *		G	A	21	G	8	intron(apidb|rna_PBANKA_040080-1)
psu|berg04	33767 *		T	A	21	T	17	missense(apidb|rna_PBANKA_040080-1:TTA->ATA;L->I)
psu|berg04	33791 *		G	T	21	G	17	missense(apidb|rna_PBANKA_040080-1:GTT->TTT;V->F)
psu|berg04	33820		C	C	15	T	9	intron(apidb|rna_PBANKA_040080-1)
psu|berg04	34302 △		A	C	22			synonymous(apidb|rna_PBANKA_040080-1:CCA->CCC;P->P)
psu|berg04	34315 △		G	A	21			missense(apidb|rna_PBANKA_040080-1:GAA->AAA;E->K)
psu|berg04	34320 △		T	G	19			missense(apidb|rna_PBANKA_040080-1:AAT->AAG;N->K)
psu|berg04	34336 △		G	A	17			missense(apidb|rna_PBANKA_040080-1:GAA->AAA;E->K)
psu|berg04	110601	potential false positive	A	A	27	T	4	intergenic
psu|berg04	126879 *		T	G	20	T	9	synonymous(apidb|rna_PBANKA_040320-1:CCA->CCC;P->P)
psu|berg04	130532		T	T	23	A	20	missense(apidb|rna_PBANKA_040330-1:ATA->AAA;I->K)
psu|berg04	156258		G	G	17	A	13	intron(apidb|rna_PBANKA_040380-1)
psu|berg04	164420		A	A	3	T	2	missense(apidb|rna_PBANKA_040400-1:AAT->AAA;N->K)
psu|berg04	203016	potential false positive	T	T	14	C	3	intergenic
psu|berg04	203029 *		A	G	13	A	12	intergenic
psu|berg04	238875	potential false positive	C	C	35	T	5	missense(apidb|rna_PBANKA_040620-1:GTT->ATT;V->I)
psu|berg04	238929	potential false positive	C	C	45	T	7	missense(apidb|rna_PBANKA_040620-1:GTT->ATT;V->I)
psu|berg04	316223		T	T	31	A	17	missense(apidb|rna_PBANKA_040830-1:ATA->AAA;I->K)
psu|berg04	319206	potential false positive	T	T	28	A	9	missense(apidb|rna_PBANKA_040830-1:AAT->AAA;N->K)
psu|berg04	322952		A	A	15	T	8	intergenic
psu|berg04	348906		A	A	25	T	18	missense(apidb|rna_PBANKA_040930-1:ATA->AAA;I->K)
psu|berg04	390094	potential false positive	T	T	30	A	9	intergenic
psu|berg04	402208 △		A	G	36			missense(apidb|rna_PBANKA_041065-1:ACG->GCG;T->A)
psu|berg04	428859 *		T	G	19	T	13	intergenic
psu|berg04	508931		C	C	31	T	15	missense(apidb|rna_PBANKA_041400-1:AGA->AAA;R->K)
psu|berg04	521673 *		T	T	12	A	12	intergenic
psu|berg04	547045		C	C	29	A	11	intergenic
psu|berg04	588019		T	T	21	G	16	synonymous(apidb|rna_PBANKA_041600-1:GGT->GGG;G->G)
psu|berg04	706124	potential false positive	A	A	31	T	8	missense(apidb|rna_PBANKA_041810-1:ATA->AAA;I->K)
psu|berg04	724198	potential false positive	T	T	21	C	8	intergenic
psu|berg04	724867	potential false positive	T	T	18	C	8	intergenic
psu|berg04	724895		C	C	7	T	6	intergenic
psu|berg04	724945		T	C	5	T	3	intergenic
psu|berg04	724980		T	T	6	C	3	intergenic
psu|berg04	724987		T	T	6	C	3	intergenic
psu|berg05	1067	potential false positive	G	G	10	A	4	intergenic
psu|berg05	1095	potential false positive	A	A	9	G	4	intergenic
psu|berg05	1124		A	A	7	G	4	intergenic
psu|berg05	1159		A	G	4	A	3	intergenic
psu|berg05	10528		G	G	30	A	20	intergenic
psu|berg05	10724	potential false positive	C	C	29	T	6	intergenic
psu|berg05	10738	potential false positive	G	G	31	T	5	intergenic
psu|berg05	11801		A	A	27	G	18	missense(apidb|rna_PBANKA_050030-1:AAT->AGT;N->S)
psu|berg05	11866		G	G	31	A	19	missense(apidb|rna_PBANKA_050030-1:GTT->ATT;V->I)
psu|berg05	11897	potential false positive	C	C	21	G	4	missense(apidb|rna_PBANKA_050030-1:ACC->AGC;T->S)
psu|berg05	13210 *		G	T	31	G	24	intergenic
psu|berg05	21058		C	C	5	T	5	missense(apidb|rna_PBANKA_050050-1:CGT->CAT;R->H)
psu|berg05	37662 △		G	A	15			intergenic
psu|berg05	37667 △		G	A	16			intergenic
psu|berg05	37685 △		T	A	18			intergenic
psu|berg05	37717 △		G	A	23			intergenic
psu|berg05	37776 △		A	C	13			intergenic
psu|berg05	38471 △		T	C	24			intergenic
psu|berg05	38497 △		A	G	22			intergenic
psu|berg05	38515 △		T	C	19			intergenic
psu|berg05	38520 △		G	A	16			intergenic
psu|berg05	41374		T	T	33	C	14	intergenic
psu|berg05	41382		A	A	39	G	22	intergenic
psu|berg05	111581	potential false positive	A	A	36	T	9	missense(apidb|rna_PBANKA_050280-1:ATA->AAA;I->K)
psu|berg05	115656		C	C	17	A	10	missense(apidb|rna_PBANKA_050290-1:ACA->AAA;T->K)
psu|berg05	143720		T	T	10	A	5	intergenic
psu|berg05	145041		C	C	27	A	11	intergenic
psu|berg05	224877 *		G	T	22	G	17	missense(apidb|rna_PBANKA_050570-1:GAC->GAA;D->E)
psu|berg05	310257 △		A	G	47			synonymous(apidb|rna_PBANKA_050730-1:GAT->GAC;D->D)
psu|berg05	311633		C	C	23	T	10	missense(apidb|rna_PBANKA_050730-1:GAA->AAA;E->K)
psu|berg05	311638		G	G	21	T	11	missense(apidb|rna_PBANKA_050730-1:ACA->AAA;T->K)
psu|berg05	359529		C	C	32	T	11	synonymous(apidb|rna_PBANKA_050830-1:AAG->AAA;K->K)
psu|berg05	385999 *		A	A	18	C	18	missense(apidb|rna_PBANKA_050930-1:ACC->CCC;T->P)
psu|berg05	426140	potential false positive	A	A	22	T	5	missense(apidb|rna_PBANKA_051020-1:AAT->AAA;N->K)
psu|berg05	470940		G	G	26	C	23	synonymous(apidb|rna_PBANKA_051180-1:GGC->GGG;G->G)
psu|berg05	489085		G	G	26	T	17	missense(apidb|rna_PBANKA_051240-1:CAA->AAA;Q->K)
psu|berg05	535525		G	G	17	A	13	missense(apidb|rna_PBANKA_051390-1:GAA->AAA;E->K)
psu|berg05	584846		T	T	24	A	12	missense(apidb|rna_PBANKA_051540-1:AAT->AAA;N->K)
psu|berg05	696069 △		G	A	13			synonymous(apidb|rna_PBANKA_051900-1:GAG->GAA;E->E)
psu|berg05	696103		G	A	4	G	2	missense(apidb|rna_PBANKA_051900-1:GAA->AAA;E->K)
psu|berg05	696139		G	A	5	G	4	missense(apidb|rna_PBANKA_051900-1:GAA->AAA;E->K)
psu|berg05	696151		G	G	5	A	5	missense(apidb|rna_PBANKA_051900-1:GAA->AAA;E->K)
psu|berg05	696187	potential false positive	G	G	23	A	5	missense(apidb|rna_PBANKA_051900-1:GAA->AAA;E->K)
psu|berg05	701552 *		G	A	14	G	8	missense(apidb|rna_PBANKA_051920-1:GGT->GAT;G->D)
psu|berg05	853107		T	T	22	G	16	synonymous(apidb|rna_PBANKA_052270-1:GGT->GGG;G->G)
psu|berg05	879875		A	A	29	T	10	missense(apidb|rna_PBANKA_052370-1:ATA->AAA;I->K)
psu|berg05	879904		C	C	9	T	8	synonymous(apidb|rna_PBANKA_052370-1:AAG->AAA;K->K)
psu|berg06	2227	potential false positive	G	G	29	T	9	intergenic
psu|berg06	2343	potential false positive	T	T	40	G	7	intergenic
psu|berg06	2357		A	A	33	G	11	intergenic
psu|berg06	2366		C	C	33	T	11	intergenic
psu|berg06	2398	potential false positive	T	T	47	G	8	intergenic
psu|berg06	2408	potential false positive	A	A	51	G	8	intergenic
psu|berg06	2420	potential false positive	A	A	44	G	9	intergenic
psu|berg06	2444		A	A	32	G	11	intergenic
psu|berg06	5416		T	T	45	C	21	missense(apidb|rna_PBANKA_060020-1:ATA->GTA;I->V)
psu|berg06	13829	potential false positive	T	T	26	A	8	intergenic
psu|berg06	14174		C	C	22	T	12	intergenic
psu|berg06	14222 *		T	C	13	T	12	intergenic
psu|berg06	14684 △		A	C	16			intergenic
psu|berg06	14724	potential false positive	G	G	31	A	7	intergenic
psu|berg06	14758		G	G	39	A	16	intergenic
psu|berg06	14918		T	T	33	C	28	intergenic
psu|berg06	15653		C	C	43	A	28	intergenic
psu|berg06	15675	potential false positive	T	T	68	G	7	intergenic
psu|berg06	15697		A	A	39	G	31	intergenic
psu|berg06	15718		A	A	45	T	25	intergenic
psu|berg06	15723		T	T	43	A	30	intergenic
psu|berg06	15781		A	A	56	T	13	intergenic
psu|berg06	15802	potential false positive	C	C	61	T	9	intergenic
psu|berg06	25418		T	T	27	A	20	intergenic
psu|berg06	25436 *		T	C	28	T	25	intergenic
psu|berg06	25795	potential false positive	A	A	7	G	3	intergenic
psu|berg06	29147	potential false positive	C	C	20	A	7	intergenic
psu|berg06	113076		T	T	17	A	12	intergenic
psu|berg06	115968		T	T	34	A	14	intron(apidb|rna_PBANKA_060270-1)
psu|berg06	115974		T	T	23	A	18	intron(apidb|rna_PBANKA_060270-1)
psu|berg06	115994 *		T	A	19	T	14	intron(apidb|rna_PBANKA_060270-1)
psu|berg06	116019	potential false positive	T	T	17	A	8	intron(apidb|rna_PBANKA_060270-1)
psu|berg06	125909		A	A	24	T	10	missense(apidb|rna_PBANKA_060300-1:AAT->AAA;N->K)
psu|berg06	185435		G	G	27	A	14	intergenic
psu|berg06	237672	potential false positive	A	A	6	T	2	intergenic
psu|berg06	322597	potential false positive	A	A	30	T	7	intergenic
psu|berg06	322602		A	A	7	T	7	intergenic
psu|berg06	322612		A	A	7	T	5	intergenic
psu|berg06	336240		C	C	25	A	17	intron(apidb|rna_PBANKA_060810-1)
psu|berg06	346753		C	C	16	A	14	intergenic
psu|berg06	346761		T	T	16	A	13	intergenic
psu|berg06	346766		T	T	15	A	11	intergenic
psu|berg06	346771		T	T	16	A	11	intergenic
psu|berg06	346776		T	T	19	A	11	intergenic
psu|berg06	381339		C	C	20	A	14	missense(apidb|rna_PBANKA_060950-1:CAA->AAA;Q->K)
psu|berg06	381883		T	T	27	A	24	missense(apidb|rna_PBANKA_060950-1:ATA->AAA;I->K)
psu|berg06	386056		A	A	16	T	11	missense(apidb|rna_PBANKA_060970-1:AAT->AAA;N->K)
psu|berg06	392956		C	C	29	A	20	intergenic
psu|berg06	404797		T	T	32	A	11	missense(apidb|rna_PBANKA_061010-1:AAT->AAA;N->K)
psu|berg06	431987		T	T	23	A	12	missense(apidb|rna_PBANKA_061080-1:AAT->AAA;N->K)
psu|berg06	433295		C	C	7	A	6	missense(apidb|rna_PBANKA_061080-1:AAC->AAA;N->K)
psu|berg06	460898		C	C	22	T	10	intergenic
psu|berg06	484805 *		T	A	23	T	18	missense(apidb|rna_PBANKA_061240-1:AAT->AAA;N->K)
psu|berg06	490711		A	A	6	T	3	missense(apidb|rna_PBANKA_061260-1:AAT->AAA;N->K)
psu|berg06	540793		G	G	15	T	10	missense(apidb|rna_PBANKA_061380-1:ACA->AAA;T->K)
psu|berg06	582687	potential false positive	T	T	23	C	9	intergenic
psu|berg06	675441		T	T	16	A	10	intron(apidb|rna_PBANKA_061710-1)
psu|berg06	675458 *		T	A	15	T	12	intron(apidb|rna_PBANKA_061710-1)
psu|berg06	705426		G	G	31	A	11	missense(apidb|rna_PBANKA_061820-1:GAA->AAA;E->K)
psu|berg06	803797		T	T	20	A	10	intergenic
psu|berg06	812243		A	A	23	T	13	missense(apidb|rna_PBANKA_062160-1:AAT->AAA;N->K)
psu|berg06	836576		A	A	8	T	8	missense(apidb|rna_PBANKA_062220-1:AAT->AAA;N->K)
psu|berg06	839980		C	C	24	T	10	missense(apidb|rna_PBANKA_062220-1:AGA->AAA;R->K)
psu|berg06	840016	potential false positive	A	A	7	T	3	missense(apidb|rna_PBANKA_062220-1:ATT->AAT;I->N)
psu|berg06	871869	potential false positive	A	A	35	G	7	intergenic
psu|berg06	873464		C	C	38	T	20	intergenic
psu|berg06	914915		T	T	20	G	13	synonymous(apidb|rna_PBANKA_062350-1:GCA->GCC;A->A)
psu|berg07	968		A	A	43	G	22	missense(apidb|rna_PBANKA_070010-1:TTA->TCA;L->S)
psu|berg07	5226	potential false positive	A	A	23	G	8	missense(apidb|rna_PBANKA_070020-1:TTA->TCA;L->S)
psu|berg07	5639	potential false positive	C	C	45	A	7	missense(apidb|rna_PBANKA_070020-1:ATG->ATT;M->I)
psu|berg07	5723	potential false positive	T	T	43	A	6	missense(apidb|rna_PBANKA_070020-1:GAA->GAT;E->D)
psu|berg07	5761	potential false positive	A	A	47	T	6	missense(apidb|rna_PBANKA_070020-1:TCT->ACT;S->T)
psu|berg07	6088	potential false positive	G	G	34	A	8	missense(apidb|rna_PBANKA_070020-1:CTC->TTC;L->F)
psu|berg07	6137	potential false positive	G	G	33	T	8	intron(apidb|rna_PBANKA_070020-1)
psu|berg07	8293	potential false positive	C	C	22	T	8	intergenic
psu|berg07	9639		A	A	41	T	10	missense(apidb|rna_PBANKA_070030-1:AAT->AAA;N->K)
psu|berg07	9650		T	T	39	C	16	missense(apidb|rna_PBANKA_070030-1:AGA->GGA;R->G)
psu|berg07	9782	potential false positive	T	T	36	G	6	missense(apidb|rna_PBANKA_070030-1:ATT->CTT;I->L)
psu|berg07	10012		T	T	41	A	25	missense(apidb|rna_PBANKA_070030-1:TAT->TTT;Y->F)
psu|berg07	10017		G	G	40	A	25	synonymous(apidb|rna_PBANKA_070030-1:TGC->TGT;C->C)
psu|berg07	10633	potential false positive	C	C	59	A	8	intergenic
psu|berg07	10658		T	T	52	A	12	intergenic
psu|berg07	10665		G	G	52	T	10	intergenic
psu|berg07	10670	potential false positive	T	T	52	C	8	intergenic
psu|berg07	10695		A	A	35	G	11	intergenic
psu|berg07	10758	potential false positive	T	T	42	C	8	intergenic
psu|berg07	10766	potential false positive	A	A	43	G	8	intergenic
psu|berg07	10807	potential false positive	T	T	35	C	7	intergenic
psu|berg07	10820	potential false positive	A	A	28	T	4	intergenic
psu|berg07	10951	potential false positive	A	A	30	C	6	intergenic
psu|berg07	10973	potential false positive	T	T	26	C	6	intergenic
psu|berg07	10993	potential false positive	A	A	26	T	6	intergenic
psu|berg07	11154	potential false positive	G	G	28	T	8	intergenic
psu|berg07	11164		G	G	23	A	12	intergenic
psu|berg07	11211		T	T	28	C	17	intergenic
psu|berg07	11216		C	C	31	A	16	intergenic
psu|berg07	11223		G	G	31	C	12	intergenic
psu|berg07	16706		C	C	40	A	18	intergenic
psu|berg07	16733		T	T	37	G	25	intergenic
psu|berg07	16752		A	A	33	C	29	intergenic
psu|berg07	42206	potential false positive	G	G	19	T	4	intergenic
psu|berg07	43276 △		A	G	29			synonymous(apidb|rna_PBANKA_070100-1:AAA->AAG;K->K)
psu|berg07	43427 △		T	G	12			intron(apidb|rna_PBANKA_070100-1)
psu|berg07	43443 △		G	T	10			missense(apidb|rna_PBANKA_070100-1:GAT->TAT;D->Y)
psu|berg07	94713		T	T	33	A	12	missense(apidb|rna_PBANKA_070240-1:ATA->AAA;I->K)
psu|berg07	108667	potential false positive	T	T	18	A	8	intergenic
psu|berg07	119563	potential false positive	T	T	34	A	9	missense(apidb|rna_PBANKA_070300-1:AAT->AAA;N->K)
psu|berg07	164041	potential false positive	C	C	7	A	3	missense(apidb|rna_PBANKA_070440-1:AAC->AAA;N->K)
psu|berg07	282167	potential false positive	C	C	24	A	8	missense(apidb|rna_PBANKA_070760-1:CAA->AAA;Q->K)
psu|berg07	282178	potential false positive	G	G	19	A	8	missense(apidb|rna_PBANKA_070760-1:ATG->ATA;M->I)
psu|berg07	301473	potential false positive	A	A	16	T	7	intron(apidb|rna_PBANKA_070820-1)
psu|berg07	317211		T	T	24	A	15	intergenic
psu|berg07	352567		A	A	25	T	13	intergenic
psu|berg07	352585		A	A	27	T	12	intergenic
psu|berg07	357952	potential false positive	T	T	26	A	6	intron(apidb|rna_PBANKA_071020-1)
psu|berg07	379094		T	T	38	A	16	missense(apidb|rna_PBANKA_071080-1:ATA->AAA;I->K)
psu|berg07	387846		G	G	16	A	14	intron(apidb|rna_PBANKA_071100-1)
psu|berg07	398536	potential false positive	A	A	31	G	7	synonymous(apidb|rna_PBANKA_071120-1:ACA->ACG;T->T)
psu|berg07	417412		G	G	23	A	17	missense(apidb|rna_PBANKA_071180-1:GAA->AAA;E->K)
psu|berg07	477214		G	G	20	A	15	synonymous(apidb|rna_PBANKA_071340-1:GAG->GAA;E->E)
psu|berg07	477231		G	G	17	T	13	missense(apidb|rna_PBANKA_071340-1:AGT->ATT;S->I)
psu|berg07	574933		A	A	11	T	7	intergenic
psu|berg07	578445		T	T	37	A	11	missense(apidb|rna_PBANKA_071670-1:AAT->AAA;N->K)
psu|berg07	585850		G	G	21	T	13	intergenic
psu|berg07	585873	potential false positive	C	C	23	T	8	intergenic
psu|berg07	587880		A	A	14	T	12	missense(apidb|rna_PBANKA_071720-1:ATA->AAA;I->K)
psu|berg07	604896		A	A	24	T	13	intergenic
psu|berg07	611432 *		T	A	19	T	17	intergenic
psu|berg07	651925		G	G	41	A	33	missense(apidb|rna_PBANKA_071930-1:AGT->AAT;S->N)
psu|berg07	660018	potential false positive	C	C	23	A	8	missense(apidb|rna_PBANKA_071950-1:CAA->AAA;Q->K)
psu|berg07	663542		G	G	20	A	13	synonymous(apidb|rna_PBANKA_071950-1:AAG->AAA;K->K)
psu|berg07	665125	potential false positive	C	C	22	A	9	missense(apidb|rna_PBANKA_071950-1:CAA->AAA;Q->K)
psu|berg07	675448 △		A	G	43			intron(apidb|rna_PBANKA_071960-1)
psu|berg07	706419		C	C	24	T	15	missense(apidb|rna_PBANKA_072020-1:AGA->AAA;R->K)
psu|berg07	749021		A	A	11	G	6	intron(apidb|rna_PBANKA_072150-1)
psu|berg07	775066	potential false positive	C	C	23	A	7	missense(apidb|rna_PBANKA_072200-1:CAA->AAA;Q->K)
psu|berg07	788654	potential false positive	C	C	39	T	9	intron(apidb|rna_PBANKA_072230-1)
psu|berg07	788666		C	C	44	T	15	intron(apidb|rna_PBANKA_072230-1)
psu|berg07	788707		T	T	44	C	15	intron(apidb|rna_PBANKA_072230-1)
psu|berg07	789046	potential false positive	G	G	46	A	8	missense(apidb|rna_PBANKA_072230-1:AGT->AAT;S->N)
psu|berg07	789069		G	G	40	A	11	missense(apidb|rna_PBANKA_072230-1:GAG->AAG;E->K)
psu|berg07	789108	potential false positive	T	T	19	G	8	missense(apidb|rna_PBANKA_072230-1:TCT->GCT;S->A)
psu|berg07	789140	potential false positive	A	A	13	G	3	synonymous(apidb|rna_PBANKA_072230-1:CAA->CAG;Q->Q)
psu|berg07	790868	potential false positive	A	A	38	T	5	intergenic
psu|berg07	790913	potential false positive	A	A	29	G	5	intergenic
psu|berg07	791362	potential false positive	C	C	52	T	8	intergenic
psu|berg07	791376		C	C	48	T	16	intergenic
psu|berg07	791589		A	A	43	C	14	intergenic
psu|berg07	791638	potential false positive	G	G	45	A	6	intergenic
psu|berg07	791696		G	G	32	A	20	intergenic
psu|berg07	791784	potential false positive	C	C	34	A	6	intergenic
psu|berg07	791804		G	G	38	T	17	intergenic
psu|berg07	791844		T	T	30	C	17	intergenic
psu|berg07	791862		C	C	25	A	20	intergenic
psu|berg07	791884	potential false positive	T	T	17	C	8	intergenic
psu|berg07	791910	potential false positive	T	T	13	A	4	intergenic
psu|berg07	792074	potential false positive	T	T	20	C	5	intergenic
psu|berg07	792096		T	T	20	C	11	intergenic
psu|berg07	792116	potential false positive	T	T	41	C	6	intergenic
psu|berg07	792137	potential false positive	T	T	39	A	9	intergenic
psu|berg07	792159	potential false positive	T	T	43	G	6	intergenic
psu|berg07	802017 △		C	T	11			intergenic
psu|berg07	802027 △		G	T	12			intergenic
psu|berg07	802089 △		C	T	11			intergenic
psu|berg07	802203 △		A	G	13			intergenic
psu|berg07	802455 △		A	G	23			intergenic
psu|berg07	802470 △		A	T	11			intergenic
psu|berg07	805650 △		G	A	19			intergenic
psu|berg07	805673	potential false positive	A	A	21	G	4	intergenic
psu|berg07	805713 △		C	T	20			intergenic
psu|berg07	805837		A	A	6	G	4	intergenic
psu|berg07	805845	potential false positive	T	T	11	G	4	intergenic
psu|berg07	805886 *		C	G	22	C	17	intergenic
psu|berg07	805914	potential false positive	T	T	35	G	9	intergenic
psu|berg07	805947	potential false positive	A	A	22	G	9	intergenic
psu|berg07	805990 △		T	C	28			intergenic
psu|berg07	807348	potential false positive	A	A	42	G	8	intron(apidb|rna_PBANKA_072280-1)
psu|berg07	807358	potential false positive	T	T	43	A	6	intron(apidb|rna_PBANKA_072280-1)
psu|berg07	807518		T	T	32	A	11	missense(apidb|rna_PBANKA_072280-1:TTT->TAT;F->Y)
psu|berg07	807538		G	G	41	C	10	missense(apidb|rna_PBANKA_072280-1:GAA->CAA;E->Q)
psu|berg07	807575	potential false positive	A	A	38	G	5	missense(apidb|rna_PBANKA_072280-1:TAT->TGT;Y->C)
psu|berg07	807580	potential false positive	C	C	37	G	5	missense(apidb|rna_PBANKA_072280-1:CAA->GAA;Q->E)
psu|berg07	809152	potential false positive	T	T	43	C	7	intergenic
psu|berg07	809273		C	C	43	T	15	intergenic
psu|berg07	809278		C	C	43	A	10	intergenic
psu|berg07	809396	potential false positive	A	A	40	T	5	intergenic
psu|berg07	809955	potential false positive	A	A	67	G	6	intergenic
psu|berg07	811759 △		G	A	8			intergenic
psu|berg07	811766 △		T	C	8			intergenic
psu|berg07	811777 △		G	A	8			intergenic
psu|berg07	811921 *		A	T	18	A	12	intergenic
psu|berg07	811947 *		G	A	25	G	12	intergenic
psu|berg07	811952		G	G	25	A	12	intergenic
psu|berg07	815200 △		T	A	14			intergenic
psu|berg07	820193	potential false positive	T	T	8	C	3	intergenic
psu|berg07	820684		T	T	6	C	4	intergenic
psu|berg07	820726	potential false positive	C	C	12	T	5	intergenic
psu|berg07	820762		T	C	4	T	4	intergenic
psu|berg08	3400	potential false positive	T	T	28	A	6	missense(apidb|rna_PBANKA_080010-1:AAA->AAT;K->N)
psu|berg08	3419	potential false positive	A	A	25	T	5	missense(apidb|rna_PBANKA_080010-1:ATT->AAT;I->N)
psu|berg08	3459		C	C	27	T	17	missense(apidb|rna_PBANKA_080010-1:GAT->AAT;D->N)
psu|berg08	3469		G	G	33	T	19	synonymous(apidb|rna_PBANKA_080010-1:ATC->ATA;I->I)
psu|berg08	3570		T	T	30	C	17	missense(apidb|rna_PBANKA_080010-1:ATA->GTA;I->V)
psu|berg08	3596		T	T	39	G	20	missense(apidb|rna_PBANKA_080010-1:AAG->ACG;K->T)
psu|berg08	3604		A	A	47	T	13	missense(apidb|rna_PBANKA_080010-1:GAT->GAA;D->E)
psu|berg08	3668		A	A	32	G	14	missense(apidb|rna_PBANKA_080010-1:TTG->TCG;L->S)
psu|berg08	3840		C	C	34	A	31	intron(apidb|rna_PBANKA_080010-1)
psu|berg08	3846		A	A	35	G	28	intron(apidb|rna_PBANKA_080010-1)
psu|berg08	3925		A	A	31	G	22	intergenic
psu|berg08	3956		T	T	30	C	15	intergenic
psu|berg08	4034	potential false positive	A	A	24	G	7	intergenic
psu|berg08	4082		G	G	25	A	16	intergenic
psu|berg08	4104		G	G	23	T	13	intergenic
psu|berg08	4288	potential false positive	G	G	20	A	8	intergenic
psu|berg08	4693	potential false positive	C	C	31	T	9	intergenic
psu|berg08	6410		T	T	30	C	23	intergenic
psu|berg08	65321		C	C	29	A	13	missense(apidb|rna_PBANKA_080160-1:GTA->TTA;V->L)
psu|berg08	96467		G	G	29	T	10	missense(apidb|rna_PBANKA_080190-1:AAC->AAA;N->K)
psu|berg08	187354		A	A	29	C	18	synonymous(apidb|rna_PBANKA_080360-1:TCA->TCC;S->S)
psu|berg08	200131 *		T	G	19	T	17	intergenic
psu|berg08	262538		G	G	27	T	12	missense(apidb|rna_PBANKA_080550-1:CAA->AAA;Q->K)
psu|berg08	319600 *		T	C	31	T	16	intergenic
psu|berg08	343934 *		G	T	25	G	23	missense(apidb|rna_PBANKA_080730-1:CAA->AAA;Q->K)
psu|berg08	349464	potential false positive	C	C	19	T	9	missense(apidb|rna_PBANKA_080750-1:GAA->AAA;E->K)
psu|berg08	369712	potential false positive	A	A	32	T	7	intron(apidb|rna_PBANKA_080780-1)
psu|berg08	369734 *		C	C	13	T	13	intron(apidb|rna_PBANKA_080780-1)
psu|berg08	432372		C	C	22	A	16	missense(apidb|rna_PBANKA_080950-1:TGT->TTT;C->F)
psu|berg08	522134 *		C	A	19	C	18	missense(apidb|rna_PBANKA_081180-1:GCA->GAA;A->E)
psu|berg08	619355		C	C	15	A	10	missense(apidb|rna_PBANKA_081490-1:TTG->TTT;L->F)
psu|berg08	619371	potential false positive	C	C	19	A	8	missense(apidb|rna_PBANKA_081490-1:GGT->GTT;G->V)
psu|berg08	619568		T	T	30	A	15	intergenic
psu|berg08	631500		A	A	20	T	14	missense(apidb|rna_PBANKA_081530-1:ATA->AAA;I->K)
psu|berg08	739309	potential false positive	G	G	18	T	8	intergenic
psu|berg08	811410		A	A	25	T	12	missense(apidb|rna_PBANKA_082080-1:AAT->AAA;N->K)
psu|berg08	812527 *		C	T	27	C	25	missense(apidb|rna_PBANKA_082080-1:AGA->AAA;R->K)
psu|berg08	838982		G	G	21	A	10	intergenic
psu|berg08	850744		T	T	23	G	21	synonymous(apidb|rna_PBANKA_082190-1:TCA->TCC;S->S)
psu|berg08	875736	potential false positive	A	A	27	T	9	nonsense(apidb|rna_PBANKA_082260-1:TTA->TAA;L->*)
psu|berg08	876228		C	C	26	T	14	missense(apidb|rna_PBANKA_082260-1:AGA->AAA;R->K)
psu|berg08	880005		T	T	21	C	10	synonymous(apidb|rna_PBANKA_082280-1:CCT->CCC;P->P)
psu|berg08	962566		T	T	33	A	11	intergenic
psu|berg08	969055 △		T	C	45			intergenic
psu|berg08	974853		A	A	26	T	12	missense(apidb|rna_PBANKA_082540-1:TAT->AAT;Y->N)
psu|berg08	1018734 *		G	T	22	G	17	intron(apidb|rna_PBANKA_082680-1)
psu|berg08	1038725		T	T	27	A	12	missense(apidb|rna_PBANKA_082710-1:ATA->AAA;I->K)
psu|berg08	1158771		T	T	15	A	11	intergenic
psu|berg08	1165417 △		A	G	38			missense(apidb|rna_PBANKA_083100-1:AGA->GGA;R->G)
psu|berg08	1184929	potential false positive	C	C	29	A	8	missense(apidb|rna_PBANKA_083150-1:CAT->AAT;H->N)
psu|berg08	1185632		A	A	40	C	18	missense(apidb|rna_PBANKA_083150-1:AAC->ACC;N->T)
psu|berg08	1213136	potential false positive	C	C	41	A	6	missense(apidb|rna_PBANKA_083210-1:GAC->GAA;D->E)
psu|berg08	1231356		C	C	24	T	11	missense(apidb|rna_PBANKA_083290-1:GAA->AAA;E->K)
psu|berg08	1243142	potential false positive	C	C	13	T	4	intergenic
psu|berg08	1243157 *		A	A	10	T	10	readthrough(apidb|rna_PBANKA_083330-1:TAA->AAA;*->K)
psu|berg08	1251581		T	T	41	C	12	intron(apidb|rna_PBANKA_083360-1)
psu|berg08	1251657	potential false positive	T	T	53	C	9	intron(apidb|rna_PBANKA_083360-1)
psu|berg08	1268912		G	G	21	A	15	missense(apidb|rna_PBANKA_083410-1:GAA->AAA;E->K)
psu|berg08	1292119		C	C	20	A	10	intergenic
psu|berg08	1297590		A	A	14	T	10	intergenic
psu|berg08	1342958	potential false positive	C	C	22	A	8	intergenic
psu|berg08	1345349		C	C	59	A	16	intergenic
psu|berg08	1345410		T	T	52	A	20	intron(apidb|rna_PBNAKA_083685-1)
psu|berg08	1346355		A	A	34	G	18	synonymous(apidb|rna_PBNAKA_083685-1:TTA->TTG;L->L)
psu|berg08	1346373		A	A	33	G	25	intron(apidb|rna_PBNAKA_083685-1)
psu|berg08	1346447		G	G	34	T	23	intron(apidb|rna_PBNAKA_083685-1)
psu|berg08	1346588	potential false positive	T	T	41	G	8	intergenic
psu|berg08	1346599		A	A	38	G	13	intergenic
psu|berg08	1346606		A	A	35	T	13	intergenic
psu|berg08	1346625		C	C	35	T	13	intergenic
psu|berg08	1346646		A	A	41	G	11	intergenic
psu|berg08	1346652		G	G	44	A	11	intergenic
psu|berg08	1347539	potential false positive	A	A	41	T	4	intergenic
psu|berg08	1348161		T	T	38	C	23	intergenic
psu|berg08	1348168		C	C	37	T	28	intergenic
psu|berg08	1348200		A	A	39	G	21	intergenic
psu|berg08	1348251	potential false positive	A	A	46	T	5	intergenic
psu|berg08	1348299		T	T	44	C	11	intergenic
psu|berg08	1348321	potential false positive	C	C	51	A	5	intergenic
psu|berg08	1348333	potential false positive	T	T	45	G	8	intergenic
psu|berg08	1348358		G	G	40	T	11	intergenic
psu|berg08	1348389		A	A	30	T	11	intergenic
psu|berg08	1348395	potential false positive	T	T	36	G	9	intergenic
psu|berg08	1348400	potential false positive	G	G	39	A	9	intergenic
psu|berg08	1348409	potential false positive	T	T	38	C	8	intergenic
psu|berg08	1348570 *		T	A	22	T	19	intergenic
psu|berg08	1348687	potential false positive	T	T	29	C	5	intergenic
psu|berg08	1348694	potential false positive	T	T	28	C	7	intergenic
psu|berg08	1348713		A	A	24	G	17	intergenic
psu|berg08	1348732		A	A	24	C	17	intergenic
psu|berg08	1348750		C	C	24	T	16	intergenic
psu|berg08	1348767	potential false positive	G	G	29	T	5	intergenic
psu|berg08	1348820 *		A	G	16	A	6	intergenic
psu|berg08	1348832 *		G	A	15	G	3	intergenic
psu|berg08	1348864 △		A	G	13			intergenic
psu|berg08	1351683		C	C	44	T	14	intergenic
psu|berg08	1351689		C	C	42	T	10	intergenic
psu|berg08	1351707	potential false positive	C	C	38	T	9	intergenic
psu|berg08	1351726	potential false positive	G	G	37	A	9	intergenic
psu|berg08	1352038	potential false positive	G	G	42	A	7	intergenic
psu|berg08	1352048		C	C	48	A	19	intergenic
psu|berg08	1354101	potential false positive	C	C	51	G	8	intergenic
psu|berg08	1354159	potential false positive	G	G	34	T	8	intergenic
psu|berg08	1355224	potential false positive	G	G	42	T	8	missense(apidb|rna_PBANKA_083700-1:AAC->AAA;N->K)
psu|berg08	1355266		A	A	45	G	14	synonymous(apidb|rna_PBANKA_083700-1:TAT->TAC;Y->Y)
psu|berg08	1355278		C	C	42	T	14	synonymous(apidb|rna_PBANKA_083700-1:TCG->TCA;S->S)
psu|berg08	1355289		G	G	44	A	14	missense(apidb|rna_PBANKA_083700-1:CAT->TAT;H->Y)
psu|berg08	1355313	potential false positive	C	C	42	T	6	missense(apidb|rna_PBANKA_083700-1:GAT->AAT;D->N)
psu|berg08	1355499	potential false positive	G	G	38	C	5	missense(apidb|rna_PBANKA_083700-1:CTT->GTT;L->V)
psu|berg08	1359151	potential false positive	T	T	28	C	5	missense(apidb|rna_PBANKA_083710-1:AAT->GAT;N->D)
psu|berg09	1315	potential false positive	C	C	12	A	3	intergenic
psu|berg09	16381		C	C	37	G	11	intergenic
psu|berg09	16394		A	A	38	T	13	intergenic
psu|berg09	16418		A	A	34	G	27	intergenic
psu|berg09	20828	potential false positive	T	T	63	A	7	intergenic
psu|berg09	20838	potential false positive	T	T	61	C	8	intergenic
psu|berg09	23426		T	C	2	T	1	intergenic
psu|berg09	27898	potential false positive	T	T	22	C	7	intergenic
psu|berg09	27917 △		G	T	25			intergenic
psu|berg09	35591 △		A	T	21			missense(apidb|rna_PBANKA_090080-1:ATC->TTC;I->F)
psu|berg09	35649 △		A	T	17			missense(apidb|rna_PBANKA_090080-1:GAT->GTT;D->V)
psu|berg09	35654 △		G	T	14			missense(apidb|rna_PBANKA_090080-1:GTG->TTG;V->L)
psu|berg09	36959 △		A	G	10			missense(apidb|rna_PBANKA_090080-1:ACA->GCA;T->A)
psu|berg09	38236		G	G	59	T	16	missense(apidb|rna_PBANKA_090080-1:GAG->GAT;E->D)
psu|berg09	38424		A	A	39	T	10	missense(apidb|rna_PBANKA_090080-1:AAA->ATA;K->I)
psu|berg09	38472		C	C	44	T	10	missense(apidb|rna_PBANKA_090080-1:TCA->TTA;S->L)
psu|berg09	38479	potential false positive	T	T	40	A	9	synonymous(apidb|rna_PBANKA_090080-1:ATT->ATA;I->I)
psu|berg09	38488	potential false positive	G	G	39	A	9	synonymous(apidb|rna_PBANKA_090080-1:GAG->GAA;E->E)
psu|berg09	38496	potential false positive	A	A	39	C	9	missense(apidb|rna_PBANKA_090080-1:AAG->ACG;K->T)
psu|berg09	38635 △		G	A	30			synonymous(apidb|rna_PBANKA_090080-1:AAG->AAA;K->K)
psu|berg09	38675 △		A	C	38			missense(apidb|rna_PBANKA_090080-1:AAG->CAG;K->Q)
psu|berg09	42722		A	A	39	G	16	missense(apidb|rna_PBANKA_090080-1:ATA->GTA;I->V)
psu|berg09	42773		G	G	35	A	14	missense(apidb|rna_PBANKA_090080-1:GAA->AAA;E->K)
psu|berg09	42823	potential false positive	T	T	30	A	5	missense(apidb|rna_PBANKA_090080-1:GAT->GAA;D->E)
psu|berg09	42842	potential false positive	G	G	20	T	8	missense(apidb|rna_PBANKA_090080-1:GAT->TAT;D->Y)
psu|berg09	42980		C	C	34	A	15	intergenic
psu|berg09	43448 △		T	C	37			intergenic
psu|berg09	44696	potential false positive	C	C	23	G	4	intergenic
psu|berg09	46138		G	G	36	T	12	missense(apidb|rna_PBANKA_090090-1:AAG->AAT;K->N)
psu|berg09	47313		T	T	33	C	18	missense(apidb|rna_PBANKA_090090-1:ATA->ACA;I->T)
psu|berg09	47373	potential false positive	A	A	29	C	5	missense(apidb|rna_PBANKA_090090-1:GAA->GCA;E->A)
psu|berg09	47420 *		G	T	18	G	12	missense(apidb|rna_PBANKA_090090-1:GAT->TAT;D->Y)
psu|berg09	47629	potential false positive	C	C	37	T	5	intergenic
psu|berg09	47708		C	C	49	T	21	intergenic
psu|berg09	61260		A	A	27	G	24	missense(apidb|rna_PBANKA_090130-1:GTA->GCA;V->A)
psu|berg09	61584	potential false positive	T	T	10	G	3	missense(apidb|rna_PBANKA_090130-1:GAA->GCA;E->A)
psu|berg09	123669		T	T	21	A	11	intron(apidb|rna_PBANKA_090250-1)
psu|berg09	152678	potential false positive	G	G	20	T	8	intergenic
psu|berg09	152703		G	G	13	T	8	intergenic
psu|berg09	401507	potential false positive	T	T	27	A	8	missense(apidb|rna_PBANKA_091000-1:AAT->AAA;N->K)
psu|berg09	499431 △		A	G	33			synonymous(apidb|rna_PBANKA_091240-1:AAA->AAG;K->K)
psu|berg09	589322	potential false positive	C	C	45	T	9	synonymous(apidb|rna_PBANKA_091450-1:GAG->GAA;E->E)
psu|berg09	589385		C	C	60	T	10	synonymous(apidb|rna_PBANKA_091450-1:GAG->GAA;E->E)
psu|berg09	714193 *		G	A	18	G	10	intergenic
psu|berg09	728844		C	C	21	T	14	missense(apidb|rna_PBANKA_091860-1:GAA->AAA;E->K)
psu|berg09	784849		A	A	15	T	9	intergenic
psu|berg09	839039		A	A	14	C	13	intergenic
psu|berg09	871124	potential false positive	C	C	19	T	9	missense(apidb|rna_PBANKA_092300-1:GAA->AAA;E->K)
psu|berg09	903104		A	A	14	T	12	intergenic
psu|berg09	903129		A	A	17	T	9	intergenic
psu|berg09	1187726 *		A	C	22	A	18	missense(apidb|rna_PBANKA_093150-1:TTT->GTT;F->V)
psu|berg09	1423133 *		G	A	14	G	11	intergenic
psu|berg09	1543073		A	A	23	C	15	intergenic
psu|berg09	1566302		A	A	23	T	16	missense(apidb|rna_PBANKA_094230-1:AAT->AAA;N->K)
psu|berg09	1567366		A	A	20	T	16	intergenic
psu|berg09	1599310		G	G	21	T	14	missense(apidb|rna_PBANKA_094310-1:CAA->AAA;Q->K)
psu|berg09	1612397	potential false positive	T	T	14	A	6	intron(apidb|rna_PBANKA_094340-1)
psu|berg09	1626376		G	A	8	G	5	intergenic
psu|berg09	1626384		C	T	6	C	5	intergenic
psu|berg09	1626393	potential false positive	C	C	17	T	3	intergenic
psu|berg09	1627996	potential false positive	T	T	43	G	8	intergenic
psu|berg09	1628009	potential false positive	C	C	37	T	8	intergenic
psu|berg09	1628026	potential false positive	C	C	35	T	6	intergenic
psu|berg09	1628788 △		T	C	10			intergenic
psu|berg09	1634370 *		A	G	13	A	3	intergenic
psu|berg09	1634580		T	T	40	C	35	intergenic
psu|berg09	1634593 *		A	G	39	A	29	intergenic
psu|berg09	1637156	potential false positive	T	T	35	A	5	intergenic
psu|berg09	1637196	potential false positive	T	T	34	A	5	intergenic
psu|berg09	1637350	potential false positive	C	C	36	A	5	intergenic
psu|berg09	1638305	potential false positive	C	C	48	T	7	missense(apidb|rna_PBANKA_094400-1:TCT->TTT;S->F)
psu|berg09	1638347	potential false positive	C	C	52	T	9	missense(apidb|rna_PBANKA_094400-1:ACT->ATT;T->I)
psu|berg09	1638492	potential false positive	A	A	40	T	5	missense(apidb|rna_PBANKA_094400-1:GAA->GAT;E->D)
psu|berg09	1638552	potential false positive	T	T	48	C	8	synonymous(apidb|rna_PBANKA_094400-1:TCT->TCC;S->S)
psu|berg09	1638571	potential false positive	G	G	47	T	5	missense(apidb|rna_PBANKA_094400-1:GCA->TCA;A->S)
psu|berg09	1639088	potential false positive	C	C	40	T	9	intergenic
psu|berg09	1639095		T	T	41	C	10	intergenic
psu|berg09	1639419	potential false positive	C	C	65	A	6	intergenic
psu|berg09	1639434		G	G	57	C	13	intergenic
psu|berg09	1639447		T	T	46	G	14	intergenic
psu|berg09	1639465	potential false positive	A	A	41	C	8	intergenic
psu|berg09	1639518		A	A	42	G	12	intergenic
psu|berg09	1639584		T	T	44	G	22	intergenic
psu|berg10	6230	potential false positive	C	C	31	T	8	synonymous(apidb|rna_PBANKA_100010-1:TAC->TAT;Y->Y)
psu|berg10	6265	potential false positive	T	T	41	G	6	missense(apidb|rna_PBANKA_100010-1:ATC->AGC;I->S)
psu|berg10	6336		C	C	36	A	18	missense(apidb|rna_PBANKA_100010-1:CAA->AAA;Q->K)
psu|berg10	6357 *		A	C	35	A	25	missense(apidb|rna_PBANKA_100010-1:AAA->CAA;K->Q)
psu|berg10	6399 *		G	A	37	G	28	missense(apidb|rna_PBANKA_100010-1:GTA->ATA;V->I)
psu|berg10	6457		C	C	26	A	14	missense(apidb|rna_PBANKA_100010-1:ACA->AAA;T->K)
psu|berg10	6473		C	C	25	A	16	synonymous(apidb|rna_PBANKA_100010-1:ATC->ATA;I->I)
psu|berg10	6579		A	A	30	G	22	missense(apidb|rna_PBANKA_100010-1:ATC->GTC;I->V)
psu|berg10	6635 *		G	G	35	T	35	missense(apidb|rna_PBANKA_100010-1:GAG->GAT;E->D)
psu|berg10	6653		T	T	42	C	27	synonymous(apidb|rna_PBANKA_100010-1:TTT->TTC;F->F)
psu|berg10	6676		A	A	44	C	16	missense(apidb|rna_PBANKA_100010-1:AAA->ACA;K->T)
psu|berg10	6688	potential false positive	G	G	38	A	9	missense(apidb|rna_PBANKA_100010-1:GGT->GAT;G->D)
psu|berg10	20483 △		A	G	11			intergenic
psu|berg10	33077		T	T	33	A	11	missense(apidb|rna_PBANKA_100080-1:AAT->AAA;N->K)
psu|berg10	37141 △		A	G	39			synonymous(apidb|rna_PBANKA_100100-1:TTA->TTG;L->L)
psu|berg10	131548		G	G	19	C	13	intergenic
psu|berg10	149368		T	T	34	A	12	missense(apidb|rna_PBANKA_100300-1:GAA->GAT;E->D)
psu|berg10	149386		A	A	27	T	17	missense(apidb|rna_PBANKA_100300-1:GAT->GAA;D->E)
psu|berg10	149416	potential false positive	A	A	33	T	8	missense(apidb|rna_PBANKA_100300-1:GAT->GAA;D->E)
psu|berg10	186354 △		G	A	35			intergenic
psu|berg10	205977		T	T	26	C	10	intron(apidb|rna_PBANKA_100440-1)
psu|berg10	206011 *		C	A	26	C	5	intron(apidb|rna_PBANKA_100440-1)
psu|berg10	303802 *		G	T	19	G	15	intergenic
psu|berg10	485372 *		C	A	19	C	18	missense(apidb|rna_PBANKA_101140-1:CAA->AAA;Q->K)
psu|berg10	545907	potential false positive	C	C	22	T	9	missense(apidb|rna_PBANKA_101270-1:AGA->AAA;R->K)
psu|berg10	571956		C	C	26	A	14	missense(apidb|rna_PBANKA_101340-1:CAA->AAA;Q->K)
psu|berg10	584903		G	G	20	T	13	missense(apidb|rna_PBANKA_101400-1:AAC->AAA;N->K)
psu|berg10	607916	potential false positive	A	A	15	T	6	intergenic
psu|berg10	719477	potential false positive	T	T	7	C	3	missense(apidb|rna_PBANKA_101780-1:AAT->AGT;N->S)
psu|berg10	722025	potential false positive	C	C	12	T	3	intergenic
psu|berg10	793188		T	T	13	A	8	missense(apidb|rna_PBANKA_101990-1:ATA->AAA;I->K)
psu|berg10	832546 *		C	G	20	C	19	missense(apidb|rna_PBANKA_102100-1:GCT->CCT;A->P)
psu|berg10	841285	potential false positive	A	A	31	T	8	intergenic
psu|berg10	869740		A	A	11	T	7	intergenic
psu|berg10	885062	potential false positive	T	T	19	A	6	intergenic
psu|berg10	895683		T	T	18	A	10	missense(apidb|rna_PBANKA_102330-1:AAT->AAA;N->K)
psu|berg10	922771		A	A	11	T	6	missense(apidb|rna_PBANKA_102410-1:ATA->AAA;I->K)
psu|berg10	1102249 *		T	A	17	T	12	missense(apidb|rna_PBANKA_102800-1:ATA->AAA;I->K)
psu|berg10	1102255		T	T	14	G	12	missense(apidb|rna_PBANKA_102800-1:GTG->GGG;V->G)
psu|berg10	1103780 *		A	T	23	A	20	missense(apidb|rna_PBANKA_102800-1:AGT->TGT;S->C)
psu|berg10	1111785	potential false positive	G	G	27	A	9	missense(apidb|rna_PBANKA_102820-1:GAA->AAA;E->K)
psu|berg10	1112430 *		G	G	21	A	21	missense(apidb|rna_PBANKA_102820-1:GAA->AAA;E->K)
psu|berg10	1155866	potential false positive	A	A	18	C	6	missense(apidb|rna_PBANKA_102940-1:AAA->AAC;K->N)
psu|berg10	1384981		G	G	17	A	9	intron(apidb|rna_PBANKA_103490-1)
psu|berg10	1424820		A	A	16	T	9	missense(apidb|rna_PBANKA_103600-1:AAT->AAA;N->K)
psu|berg10	1564083		A	A	22	G	17	intergenic
psu|berg10	1567241	potential false positive	A	A	29	T	4	intergenic
psu|berg10	1567249	potential false positive	T	T	26	A	4	intergenic
psu|berg10	1567816	potential false positive	G	G	37	C	7	intergenic
psu|berg10	1567833	potential false positive	G	G	34	A	7	intergenic
psu|berg10	1572138		A	A	40	C	12	intergenic
psu|berg10	1572846 *		A	A	35	G	35	intergenic
psu|berg10	1572864		A	A	41	C	28	intergenic
psu|berg10	1572894		A	A	42	G	18	intergenic
psu|berg10	1573280		C	C	36	T	11	intergenic
psu|berg10	1573302	potential false positive	C	C	42	T	7	intergenic
psu|berg10	1573308		C	C	38	T	11	intergenic
psu|berg10	1573320	potential false positive	C	C	38	A	7	intergenic
psu|berg10	1573588	potential false positive	C	C	51	T	7	intergenic
psu|berg10	1573904		C	C	47	T	10	intergenic
psu|berg10	1573913		A	A	48	T	10	intergenic
psu|berg10	1573966	potential false positive	C	C	51	T	8	intergenic
psu|berg10	1574155		G	G	32	A	11	intergenic
psu|berg10	1574187		A	A	29	G	11	intergenic
psu|berg10	1575120	potential false positive	A	A	51	G	6	missense(apidb|rna_PBANKA_104040-1:ATA->ATG;I->M)
psu|berg10	1575727	potential false positive	G	G	30	A	6	missense(apidb|rna_PBANKA_104040-1:GGT->AGT;G->S)
psu|berg10	1576951		T	T	36	A	10	intergenic
psu|berg10	1577005		A	A	34	G	10	intergenic
psu|berg10	1580215		T	T	37	C	14	intergenic
psu|berg10	1580256	potential false positive	G	G	31	A	5	intergenic
psu|berg10	1580396	potential false positive	T	T	26	G	5	intergenic
psu|berg10	1580430	potential false positive	A	A	30	G	5	intergenic
psu|berg10	1580940	potential false positive	G	G	36	T	8	intergenic
psu|berg10	1580946	potential false positive	G	G	42	A	8	intergenic
psu|berg11	131		A	G	5	A	1	intergenic
psu|berg11	186		G	G	3	A	3	intergenic
psu|berg11	249		G	A	2	G	2	intergenic
psu|berg11	761		A	G	2	A	1	intergenic
psu|berg11	1053		A	C	3	A	3	intergenic
psu|berg11	1413		A	A	2	G	2	intergenic
psu|berg11	1477		G	A	2	G	2	intergenic
psu|berg11	1527		A	A	3	G	2	intergenic
psu|berg11	1702		A	A	3	G	2	intergenic
psu|berg11	1731		A	G	4	A	4	intergenic
psu|berg11	1752		A	G	5	A	5	intergenic
psu|berg11	1954		G	G	8	A	4	intergenic
psu|berg11	2379		A	G	3	A	1	intergenic
psu|berg11	2407		A	A	4	G	2	intergenic
psu|berg11	2708		G	G	6	A	5	intergenic
psu|berg11	2715		A	A	7	G	5	intergenic
psu|berg11	2730	potential false positive	A	A	6	C	2	intergenic
psu|berg11	2755		A	A	7	G	4	intergenic
psu|berg11	2776		A	G	2	A	1	intergenic
psu|berg11	2783		A	A	4	G	3	intergenic
psu|berg11	2790		A	G	2	A	2	intergenic
psu|berg11	2797		A	G	4	A	3	intergenic
psu|berg11	2811		A	A	4	G	4	intergenic
psu|berg11	2825		A	G	4	A	3	intergenic
psu|berg11	2839		A	G	2	A	1	intergenic
psu|berg11	2881	potential false positive	A	A	9	G	4	intergenic
psu|berg11	2888	potential false positive	A	A	9	G	3	intergenic
psu|berg11	3295		G	A	3	G	2	intergenic
psu|berg11	4041		G	G	11	A	6	intergenic
psu|berg11	4048		A	A	9	G	5	intergenic
psu|berg11	4062		G	G	7	A	4	intergenic
psu|berg11	4083	potential false positive	A	A	10	G	4	intergenic
psu|berg11	4105		A	A	7	G	5	intergenic
psu|berg11	4119	potential false positive	A	A	9	G	3	intergenic
psu|berg11	4323		A	A	5	G	4	intergenic
psu|berg11	4544		A	A	7	G	4	intergenic
psu|berg11	14434		A	G	3	A	2	missense(apidb|rna_PBANKA_110040-1:TAT->CAT;Y->H)
psu|berg11	17081	potential false positive	C	C	55	T	7	intergenic
psu|berg11	17092	potential false positive	G	G	50	T	7	intergenic
psu|berg11	17103		G	G	50	T	12	intergenic
psu|berg11	17128		G	G	53	T	11	intergenic
psu|berg11	17321		T	T	54	A	18	intergenic
psu|berg11	17443	potential false positive	T	T	49	A	6	intergenic
psu|berg11	17472		A	A	49	T	10	intergenic
psu|berg11	17482	potential false positive	C	C	51	A	6	intergenic
psu|berg11	17503	potential false positive	C	C	47	A	6	intergenic
psu|berg11	21825	potential false positive	G	G	12	A	4	intergenic
psu|berg11	24056		A	A	37	G	15	intergenic
psu|berg11	24067		G	G	32	A	19	intergenic
psu|berg11	24087		A	A	31	C	24	intergenic
psu|berg11	24139		T	T	22	C	10	intergenic
psu|berg11	24264		T	T	36	G	10	intergenic
psu|berg11	24272		G	G	36	A	10	intergenic
psu|berg11	26091	potential false positive	G	G	31	T	8	intergenic
psu|berg11	26141 *		T	A	34	T	31	intergenic
psu|berg11	27489	potential false positive	A	A	45	G	8	intron(apidb|rna_PBANKA_110070-1)
psu|berg11	27510		G	G	41	A	16	intron(apidb|rna_PBANKA_110070-1)
psu|berg11	27582	potential false positive	G	G	41	A	6	missense(apidb|rna_PBANKA_110070-1:GCT->ACT;A->T)
psu|berg11	29974	potential false positive	A	A	39	C	7	synonymous(apidb|rna_PBANKA_110075-1:ATA->ATC;I->I)
psu|berg11	29985		G	G	35	A	15	missense(apidb|rna_PBANKA_110075-1:GGC->GAC;G->D)
psu|berg11	30025		A	A	24	T	18	intron(apidb|rna_PBANKA_110075-1)
psu|berg11	30068 *		G	T	14	G	13	intron(apidb|rna_PBANKA_110075-1)
psu|berg11	30140	potential false positive	A	A	20	C	8	missense(apidb|rna_PBANKA_110075-1:AAA->CAA;K->Q)
psu|berg11	30729		A	A	39	G	25	missense(apidb|rna_PBANKA_110075-1:AAG->AGG;K->R)
psu|berg11	31596	potential false positive	A	A	42	G	8	intergenic
psu|berg11	31625	potential false positive	G	G	31	T	5	intergenic
psu|berg11	31975		G	G	46	A	12	intergenic
psu|berg11	31995	potential false positive	G	G	48	C	8	intergenic
psu|berg11	32007	potential false positive	A	A	48	C	8	intergenic
psu|berg11	32015	potential false positive	C	C	52	T	9	intergenic
psu|berg11	32029		C	C	54	T	10	intergenic
psu|berg11	319666	potential false positive	G	G	20	A	9	missense(apidb|rna_PBANKA_110870-1:GAA->AAA;E->K)
psu|berg11	363278		G	G	29	A	15	intergenic
psu|berg11	363289		G	G	12	A	10	intergenic
psu|berg11	363300 *		G	A	10	G	8	intergenic
psu|berg11	419957		C	C	22	A	13	missense(apidb|rna_PBANKA_111100-1:ACA->AAA;T->K)
psu|berg11	419982		T	T	23	A	12	missense(apidb|rna_PBANKA_111100-1:AAT->AAA;N->K)
psu|berg11	455864 *		T	G	20	T	18	synonymous(apidb|rna_PBANKA_111190-1:CCA->CCC;P->P)
psu|berg11	459862		C	C	30	T	12	intron(apidb|rna_PBANKA_111210-1)
psu|berg11	463063		A	A	11	T	9	intron(apidb|rna_PBANKA_111220-1)
psu|berg11	472995		G	G	15	T	9	missense(apidb|rna_PBANKA_111250-1:ACA->AAA;T->K)
psu|berg11	519538		G	G	25	T	13	intergenic
psu|berg11	578161 *		A	A	15	C	15	intron(apidb|rna_PBANKA_111570-1)
psu|berg11	596282		T	T	26	G	18	synonymous(apidb|rna_PBANKA_111630-1:GGT->GGG;G->G)
psu|berg11	607617		A	G	6	A	4	missense(apidb|rna_PBANKA_111660-1:AAA->GAA;K->E)
psu|berg11	608705	potential false positive	A	A	22	T	7	missense(apidb|rna_PBANKA_111670-1:GAA->GAT;E->D)
psu|berg11	631900		A	A	18	T	11	intergenic
psu|berg11	766877		G	G	26	T	18	missense(apidb|rna_PBANKA_112110-1:AAC->AAA;N->K)
psu|berg11	769318		T	T	24	A	17	missense(apidb|rna_PBANKA_112120-1:ATA->AAA;I->K)
psu|berg11	780410		T	T	30	A	10	missense(apidb|rna_PBANKA_112170-1:ATA->AAA;I->K)
psu|berg11	959269 *		C	A	25	C	24	intergenic
psu|berg11	1027231	potential false positive	C	C	47	T	9	missense(apidb|rna_PBANKA_112790-1:CAT->TAT;H->Y)
psu|berg11	1027245	potential false positive	G	G	43	T	7	missense(apidb|rna_PBANKA_112790-1:AAG->AAT;K->N)
psu|berg11	1117862		G	G	26	T	16	missense(apidb|rna_PBANKA_112990-1:CAA->AAA;Q->K)
psu|berg11	1133028 *		T	A	24	T	17	intergenic
psu|berg11	1133054		G	G	19	T	10	intergenic
psu|berg11	1147021 *		A	G	18	A	9	intergenic
psu|berg11	1147031 *		G	G	13	A	13	intergenic
psu|berg11	1147056	potential false positive	A	A	24	C	4	intergenic
psu|berg11	1236471		C	C	42	T	19	intergenic
psu|berg11	1422223 *		G	G	12	C	12	missense(apidb|rna_PBANKA_113810-1:GCG->GGG;A->G)
psu|berg11	1434495		T	T	22	A	13	missense(apidb|rna_PBANKA_113840-1:ATA->AAA;I->K)
psu|berg11	1479113 *		A	C	22	A	15	missense(apidb|rna_PBANKA_113950-1:AAA->AAC;K->N)
psu|berg11	1491727		A	A	30	T	10	intergenic
psu|berg11	1510286		G	G	16	A	9	missense(apidb|rna_PBANKA_114030-1:GAA->AAA;E->K)
psu|berg11	1540490		A	A	28	T	12	intergenic
psu|berg11	1543947		G	G	27	A	14	intron(apidb|rna_PBANKA_114150-1)
psu|berg11	1558388	potential false positive	T	T	26	A	5	missense(apidb|rna_PBANKA_114210-1:GAT->GTT;D->V)
psu|berg11	1570552		T	T	28	A	14	intergenic
psu|berg11	1570557 *		A	T	23	A	19	intergenic
psu|berg11	1570578		T	T	29	A	14	intergenic
psu|berg11	1710937	potential false positive	T	T	68	A	7	missense(apidb|rna_PBANKA_114630-1:AAT->AAA;N->K)
psu|berg11	1711162		A	A	40	T	27	missense(apidb|rna_PBANKA_114630-1:AAA->AAT;K->N)
psu|berg11	1711169		G	G	34	A	24	missense(apidb|rna_PBANKA_114630-1:GAA->AAA;E->K)
psu|berg11	1711193		A	A	36	G	10	missense(apidb|rna_PBANKA_114630-1:ATA->GTA;I->V)
psu|berg11	1711339		G	G	26	A	13	intron(apidb|rna_PBANKA_114630-1)
psu|berg11	1711349		G	G	29	T	13	intron(apidb|rna_PBANKA_114630-1)
psu|berg11	1711545	potential false positive	A	A	29	G	9	intergenic
psu|berg11	1711567		T	T	32	C	10	intergenic
psu|berg11	1711576		A	A	34	G	10	intergenic
psu|berg11	1711617		G	G	45	A	10	intergenic
psu|berg11	1711810	potential false positive	T	T	29	C	9	intergenic
psu|berg11	1714509		C	C	38	T	10	missense(apidb|rna_PBANKA_114640-1:GCA->GTA;A->V)
psu|berg11	1714518	potential false positive	C	C	39	A	7	missense(apidb|rna_PBANKA_114640-1:ACA->AAA;T->K)
psu|berg11	1715047	potential false positive	A	A	12	C	3	readthrough(apidb|rna_PBANKA_114640-1:TAA->TCA;*->S)
psu|berg11	1715943		C	G	8	C	2	intergenic
psu|berg11	1715984 *		T	C	10	T	7	intergenic
psu|berg11	1716484 *		A	A	14	T	14	intergenic
psu|berg11	1716512 *		A	G	45	A	6	intergenic
psu|berg11	1716522		A	A	34	G	26	intergenic
psu|berg11	1716555 *		T	T	33	C	33	intergenic
psu|berg11	1716585		T	T	39	C	20	intergenic
psu|berg11	1716602		T	T	39	A	13	intergenic
psu|berg11	1716614	potential false positive	A	A	37	C	7	intergenic
psu|berg11	1716743	potential false positive	A	A	39	G	8	intergenic
psu|berg11	1716748	potential false positive	T	T	40	C	9	intergenic
psu|berg11	1716754		T	T	36	C	10	intergenic
psu|berg11	1716763		A	A	32	G	10	intergenic
psu|berg11	1716791		T	T	33	G	10	intergenic
psu|berg11	1716796	potential false positive	T	T	30	C	8	intergenic
psu|berg11	1716812 △		T	G	24			intergenic
psu|berg11	1716838 △		A	C	14			intergenic
psu|berg11	1716850 △		T	C	10			intergenic
psu|berg11	1716907 △		G	A	16			intergenic
psu|berg11	1716913 △		T	G	18			intergenic
psu|berg11	1716936 △		A	G	29			intergenic
psu|berg11	1725475		C	C	41	T	17	intergenic
psu|berg11	1728113 *		A	G	32	A	31	intergenic
psu|berg11	1729325		G	G	63	A	11	synonymous(apidb|rna_PBANKA_114670-1:TTG->TTA;L->L)
psu|berg11	1729883	potential false positive	T	T	62	C	6	intergenic
psu|berg11	1729892	potential false positive	A	A	63	T	6	intergenic
psu|berg11	1729917	potential false positive	T	T	60	C	6	intergenic
psu|berg11	1729925	potential false positive	C	C	61	T	6	intergenic
psu|berg11	1729930	potential false positive	C	C	60	T	6	intergenic
psu|berg11	1729938	potential false positive	C	C	57	T	6	intergenic
psu|berg11	1729944	potential false positive	C	C	62	A	6	intergenic
psu|berg11	1730483 *		G	A	38	G	26	intergenic
psu|berg12	838	potential false positive	G	G	36	T	7	intergenic
psu|berg12	1101		G	G	26	T	17	intergenic
psu|berg12	1289	potential false positive	A	A	40	T	9	intergenic
psu|berg12	1300	potential false positive	A	A	44	G	9	intergenic
psu|berg12	1532		T	T	49	C	10	intergenic
psu|berg12	1550	potential false positive	A	A	47	G	9	intergenic
psu|berg12	1575	potential false positive	C	C	39	T	9	intergenic
psu|berg12	1614	potential false positive	T	T	41	C	5	intergenic
psu|berg12	1647	potential false positive	A	A	47	G	5	intergenic
psu|berg12	1925		T	T	45	C	21	intergenic
psu|berg12	1933		A	A	43	G	18	intergenic
psu|berg12	3076 △		A	C	13			intron(apidb|rna_PBANKA_120010-1)
psu|berg12	3298		A	A	9	G	5	intergenic
psu|berg12	3563		C	C	30	G	22	intergenic
psu|berg12	4281	potential false positive	T	T	20	C	9	intergenic
psu|berg12	6891	potential false positive	T	T	38	G	6	intron(apidb|rna_PBANKA_120020-1)
psu|berg12	6897	potential false positive	A	A	38	G	5	intron(apidb|rna_PBANKA_120020-1)
psu|berg12	7933	potential false positive	T	T	30	G	5	intergenic
psu|berg12	7938	potential false positive	T	T	31	C	5	intergenic
psu|berg12	8157		T	T	41	A	12	intergenic
psu|berg12	8172	potential false positive	A	A	38	G	9	intergenic
psu|berg12	8385	potential false positive	T	T	33	C	7	intergenic
psu|berg12	9101		G	G	47	A	12	intergenic
psu|berg12	9111	potential false positive	C	C	45	A	8	intergenic
psu|berg12	9221	potential false positive	A	A	44	C	8	intergenic
psu|berg12	9270	potential false positive	G	G	41	T	8	nonsense(apidb|rna_PBANKA_120030-1:TCA->TAA;S->*)
psu|berg12	9291	potential false positive	A	A	39	G	8	missense(apidb|rna_PBANKA_120030-1:ATA->ACA;I->T)
psu|berg12	9980	potential false positive	A	A	41	C	6	missense(apidb|rna_PBANKA_120030-1:TAT->GAT;Y->D)
psu|berg12	9989	potential false positive	C	C	45	T	8	missense(apidb|rna_PBANKA_120030-1:GAT->AAT;D->N)
psu|berg12	9999	potential false positive	C	C	44	T	8	synonymous(apidb|rna_PBANKA_120030-1:TTG->TTA;L->L)
psu|berg12	10005	potential false positive	A	A	49	T	8	missense(apidb|rna_PBANKA_120030-1:AAT->AAA;N->K)
psu|berg12	10244	potential false positive	G	G	50	A	9	missense(apidb|rna_PBANKA_120030-1:CTT->TTT;L->F)
psu|berg12	10249	potential false positive	T	T	49	A	9	missense(apidb|rna_PBANKA_120030-1:TAT->TTT;Y->F)
psu|berg12	10941		T	T	41	C	15	intergenic
psu|berg12	10946		T	T	49	G	12	intergenic
psu|berg12	11011		T	T	29	A	22	intergenic
psu|berg12	11031	potential false positive	A	A	41	T	6	intergenic
psu|berg12	14531	potential false positive	C	C	36	T	6	intergenic
psu|berg12	14542	potential false positive	G	G	36	T	6	intergenic
psu|berg12	14551	potential false positive	G	G	33	T	6	intergenic
psu|berg12	18281	potential false positive	T	T	34	A	4	intergenic
psu|berg12	18351		G	G	35	A	11	intergenic
psu|berg12	18377	potential false positive	G	G	42	A	7	intergenic
psu|berg12	19222		T	T	29	C	18	intergenic
psu|berg12	19253		G	G	34	C	22	intergenic
psu|berg12	19300		A	A	42	T	19	intergenic
psu|berg12	19309	potential false positive	C	C	47	T	6	intergenic
psu|berg12	147149		G	G	27	T	14	missense(apidb|rna_PBANKA_120380-1:ACA->AAA;T->K)
psu|berg12	218455		T	T	26	A	14	missense(apidb|rna_PBANKA_120620-1:AAT->AAA;N->K)
psu|berg12	454497	potential false positive	T	T	21	A	4	missense(apidb|rna_PBANKA_121270-1:GAT->GAA;D->E)
psu|berg12	467158	potential false positive	T	T	25	C	5	missense(apidb|rna_PBANKA_121300-1:AAT->AGT;N->S)
psu|berg12	592627	potential false positive	A	A	17	G	5	missense(apidb|rna_PBANKA_121640-1:AAT->AGT;N->S)
psu|berg12	592648	potential false positive	A	A	15	G	5	missense(apidb|rna_PBANKA_121640-1:AAT->AGT;N->S)
psu|berg12	601892		T	T	30	A	10	intergenic
psu|berg12	615732		C	C	21	A	13	missense(apidb|rna_PBANKA_121680-1:CAA->AAA;Q->K)
psu|berg12	705416		C	C	28	T	13	missense(apidb|rna_PBANKA_121900-1:GAA->AAA;E->K)
psu|berg12	705657		G	G	18	T	15	missense(apidb|rna_PBANKA_121900-1:GAC->GAA;D->E)
psu|berg12	743199		C	C	24	G	21	intergenic
psu|berg12	788707 *		C	T	37	C	34	intergenic
psu|berg12	788759 *		G	G	37	T	37	intergenic
psu|berg12	788766		T	T	40	C	29	intergenic
psu|berg12	823425 △		A	G	24			intergenic
psu|berg12	823437 △		A	G	15			intergenic
psu|berg12	852230		G	G	28	A	18	intergenic
psu|berg12	876468		A	A	13	T	8	intergenic
psu|berg12	876483	potential false positive	C	C	20	T	8	intergenic
psu|berg12	956895		C	C	30	A	16	missense(apidb|rna_PBANKA_122590-1:AAC->AAA;N->K)
psu|berg12	966857		C	C	19	T	14	missense(apidb|rna_PBANKA_122610-1:AGA->AAA;R->K)
psu|berg12	1036588		C	C	24	A	16	missense(apidb|rna_PBANKA_122770-1:ACA->AAA;T->K)
psu|berg12	1051387		C	C	30	A	18	missense(apidb|rna_PBANKA_122810-1:ACA->AAA;T->K)
psu|berg12	1105216 △		A	G	9			missense(apidb|rna_PBANKA_122900-1:AAT->GAT;N->D)
psu|berg12	1105270	potential false positive	A	A	11	G	5	missense(apidb|rna_PBANKA_122900-1:AAA->GAA;K->E)
psu|berg12	1117040	potential false positive	C	C	23	A	8	missense(apidb|rna_PBANKA_122940-1:AAC->AAA;N->K)
psu|berg12	1139761 *		T	C	13	T	10	intergenic
psu|berg12	1177235		T	T	13	C	8	intergenic
psu|berg12	1177418 *		A	C	14	A	10	intergenic
psu|berg12	1246520		A	A	39	T	12	intron(apidb|rna_PBANKA_123290-1)
psu|berg12	1246547		A	A	30	T	14	intron(apidb|rna_PBANKA_123290-1)
psu|berg12	1246555		A	A	30	T	15	intron(apidb|rna_PBANKA_123290-1)
psu|berg12	1253813		T	T	31	G	12	synonymous(apidb|rna_PBANKA_123330-1:GCA->GCC;A->A)
psu|berg12	1264141		G	G	24	T	19	missense(apidb|rna_PBANKA_123350-1:AAC->AAA;N->K)
psu|berg12	1328214		A	A	20	T	14	missense(apidb|rna_PBANKA_123540-1:AAT->AAA;N->K)
psu|berg12	1372431		C	C	19	G	15	intron(apidb|rna_PBANKA_123670-1)
psu|berg12	1432712		T	T	29	G	24	synonymous(apidb|rna_PBANKA_123780-1:GGT->GGG;G->G)
psu|berg12	1472565	potential false positive	C	C	14	T	5	intergenic
psu|berg12	1501101 *		A	T	13	A	2	intergenic
psu|berg12	1501111		G	G	30	A	11	intergenic
psu|berg12	1591048	potential false positive	T	T	30	A	7	intergenic
psu|berg12	1677808	potential false positive	G	G	20	A	5	missense(apidb|rna_PBANKA_124510-1:GAC->AAC;D->N)
psu|berg12	1730519	potential false positive	G	G	26	A	9	intergenic
psu|berg12	1730526	potential false positive	G	G	25	A	6	intergenic
psu|berg12	1732392	potential false positive	C	C	53	T	9	missense(apidb|rna_PBANKA_124600-1:TCA->TTA;S->L)
psu|berg12	1733977		G	G	42	A	12	intron(apidb|rna_PBANKA_124610-1)
psu|berg12	1733983		A	A	41	C	10	intron(apidb|rna_PBANKA_124610-1)
psu|berg12	1734545	potential false positive	A	A	39	G	7	intron(apidb|rna_PBANKA_124610-1)
psu|berg12	1745473	potential false positive	A	A	42	T	7	intergenic
psu|berg12	1745580	potential false positive	A	A	28	G	6	intergenic
psu|berg12	1746577	potential false positive	T	T	31	G	6	missense(apidb|rna_PBANKA_124640-1:AAT->AAG;N->K)
psu|berg12	1746587	potential false positive	A	A	34	G	7	missense(apidb|rna_PBANKA_124640-1:AAT->GAT;N->D)
psu|berg12	1747354	potential false positive	A	A	22	G	5	intron(apidb|rna_PBANKA_124640-1)
psu|berg12	1747925	potential false positive	T	T	42	G	6	intergenic
psu|berg12	1748032		T	T	25	A	13	intergenic
psu|berg12	1748044		T	T	25	A	24	intergenic
psu|berg12	1748151		G	G	52	A	16	intergenic
psu|berg12	1748190		T	T	23	C	16	intergenic
psu|berg12	1748205		T	T	22	C	10	intergenic
psu|berg12	1748210	potential false positive	A	A	23	C	6	intergenic
psu|berg12	1748954		A	A	32	G	12	intergenic
psu|berg12	1748983		C	C	37	T	12	intergenic
psu|berg12	1751476	potential false positive	T	T	46	G	7	intergenic
psu|berg12	1751488	potential false positive	T	T	50	A	8	intergenic
psu|berg12	1751530	potential false positive	T	T	51	C	6	intergenic
psu|berg12	1751725		G	G	45	A	10	intergenic
psu|berg12	1751820		A	A	38	T	23	intergenic
psu|berg12	1751851		G	G	36	A	18	intergenic
psu|berg12	1751874		G	G	31	A	13	intergenic
psu|berg12	1755965	potential false positive	T	T	30	A	4	intergenic
psu|berg12	1756003		C	C	24	T	19	intergenic
psu|berg12	1756392	potential false positive	T	T	33	A	4	intergenic
psu|berg12	1756514	potential false positive	G	G	36	A	7	intergenic
psu|berg12	1756926	potential false positive	C	C	36	G	7	intergenic
psu|berg12	1756935	potential false positive	G	G	36	T	7	intergenic
psu|berg12	1756954	potential false positive	T	T	35	C	7	intergenic
psu|berg12	1756987		T	T	36	C	11	intergenic
psu|berg12	1756993		A	A	31	C	16	intergenic
psu|berg12	1756999		C	C	31	T	11	intergenic
psu|berg12	1757027		T	T	38	G	11	intergenic
psu|berg12	1757128		G	G	35	T	10	intergenic
psu|berg12	1757156	potential false positive	G	G	39	A	6	intergenic
psu|berg12	1757201		T	T	37	C	34	intergenic
psu|berg12	1757803		T	T	38	C	17	missense(apidb|rna_PBANKA_124670-1:TTC->TCC;F->S)
psu|berg12	1757811		T	T	38	A	18	missense(apidb|rna_PBANKA_124670-1:TTA->ATA;L->I)
psu|berg12	1757838		A	A	38	C	20	missense(apidb|rna_PBANKA_124670-1:AAG->CAG;K->Q)
psu|berg12	1757863		T	T	34	C	15	missense(apidb|rna_PBANKA_124670-1:TTA->TCA;L->S)
psu|berg12	1757911		A	A	46	T	24	missense(apidb|rna_PBANKA_124670-1:AAA->ATA;K->I)
psu|berg12	1758073	potential false positive	G	G	61	A	7	missense(apidb|rna_PBANKA_124670-1:GGA->GAA;G->E)
psu|berg12	1758078		T	T	54	A	12	missense(apidb|rna_PBANKA_124670-1:TTT->ATT;F->I)
psu|berg12	1758407		C	C	28	T	14	intergenic
psu|berg12	1758415		T	T	34	G	11	intergenic
psu|berg12	1758422	potential false positive	T	T	41	G	9	intergenic
psu|berg12	1759281		T	T	24	A	14	intergenic
psu|berg12	1759628	potential false positive	T	T	56	C	8	intergenic
psu|berg12	1759633	potential false positive	A	A	56	G	8	intergenic
psu|berg12	1759648		A	A	50	C	14	intergenic
psu|berg12	1759656	potential false positive	T	T	55	A	9	intergenic
psu|berg12	1759665		A	A	49	G	14	intergenic
psu|berg12	1759674		T	T	51	G	14	intergenic
psu|berg12	1759695		A	A	31	C	15	intergenic
psu|berg12	1759700	potential false positive	A	A	36	T	5	intergenic
psu|berg12	1759842	potential false positive	A	A	40	C	9	intergenic
psu|berg12	1759868		C	C	32	T	10	intergenic
psu|berg12	1759874	potential false positive	T	T	32	C	6	intergenic
psu|berg12	1760992		A	A	30	G	10	missense(apidb|rna_PBANKA_124680-1:AAT->AGT;N->S)
psu|berg12	1761015		G	G	40	A	14	missense(apidb|rna_PBANKA_124680-1:GTT->ATT;V->I)
psu|berg12	1761148		G	G	43	A	13	missense(apidb|rna_PBANKA_124680-1:GGA->GAA;G->E)
psu|berg12	1761164		T	T	42	C	14	synonymous(apidb|rna_PBANKA_124680-1:ACT->ACC;T->T)
psu|berg12	1761271		G	G	40	A	27	missense(apidb|rna_PBANKA_124680-1:AGG->AAG;R->K)
psu|berg12	1761283		A	A	38	C	26	missense(apidb|rna_PBANKA_124680-1:AAG->ACG;K->T)
psu|berg12	1761288		A	A	38	G	24	missense(apidb|rna_PBANKA_124680-1:ATG->GTG;M->V)
psu|berg12	1773625	potential false positive	C	C	16	T	4	intergenic
psu|berg13	3497	potential false positive	T	T	50	C	7	intergenic
psu|berg13	7704	potential false positive	T	T	44	C	6	intergenic
psu|berg13	7745	potential false positive	C	C	49	T	7	intergenic
psu|berg13	7752	potential false positive	G	G	51	A	7	intergenic
psu|berg13	7770	potential false positive	G	G	56	A	7	intergenic
psu|berg13	7973		T	T	44	C	16	intergenic
psu|berg13	7979		G	G	42	A	16	intergenic
psu|berg13	9011	potential false positive	T	T	24	C	9	intergenic
psu|berg13	14314		C	C	41	A	12	intergenic
psu|berg13	14341	potential false positive	C	C	41	G	6	intergenic
psu|berg13	14703		C	C	42	T	17	intergenic
psu|berg13	14710		A	A	44	C	17	intergenic
psu|berg13	17947	potential false positive	A	A	47	C	9	intergenic
psu|berg13	18204		A	A	30	C	20	intergenic
psu|berg13	19602	potential false positive	A	A	43	G	7	intergenic
psu|berg13	19621		T	T	41	A	17	intergenic
psu|berg13	19647	potential false positive	C	C	57	A	7	intergenic
psu|berg13	19660	potential false positive	C	C	58	A	6	intergenic
psu|berg13	20158		T	T	25	C	11	intergenic
psu|berg13	20625		C	C	37	T	11	intergenic
psu|berg13	20705	potential false positive	A	A	29	T	5	intergenic
psu|berg13	20800	potential false positive	T	T	44	C	7	intergenic
psu|berg13	20851		G	G	28	A	11	intergenic
psu|berg13	20860	potential false positive	T	T	43	C	5	intergenic
psu|berg13	20871	potential false positive	A	A	49	G	9	intergenic
psu|berg13	20898	potential false positive	A	A	39	T	6	intergenic
psu|berg13	20932	potential false positive	T	T	43	C	6	intergenic
psu|berg13	21290	potential false positive	C	C	25	T	7	intergenic
psu|berg13	21299	potential false positive	C	C	27	T	9	intergenic
psu|berg13	21324		G	G	31	A	11	intergenic
psu|berg13	21350		C	C	30	T	11	intergenic
psu|berg13	21512	potential false positive	C	C	46	T	7	intergenic
psu|berg13	21550	potential false positive	C	C	49	T	9	intergenic
psu|berg13	92614		C	C	24	T	12	missense(apidb|rna_PBANKA_130180-1:GAA->AAA;E->K)
psu|berg13	144677	potential false positive	A	A	17	T	8	intron(apidb|rna_PBANKA_130270-1)
psu|berg13	200301		A	A	25	C	19	intergenic
psu|berg13	284355		T	T	25	A	14	missense(apidb|rna_PBANKA_130630-1:ATA->AAA;I->K)
psu|berg13	295202	potential false positive	A	A	37	G	8	missense(apidb|rna_PBANKA_130650-1:AAT->GAT;N->D)
psu|berg13	297258 △		A	G	20			missense(apidb|rna_PBANKA_130650-1:GAA->GGA;E->G)
psu|berg13	297336 *		G	T	23	G	14	missense(apidb|rna_PBANKA_130650-1:AGA->ATA;R->I)
psu|berg13	297341		G	G	24	A	15	missense(apidb|rna_PBANKA_130650-1:GTA->ATA;V->I)
psu|berg13	297346		A	A	29	C	16	missense(apidb|rna_PBANKA_130650-1:GAA->GAC;E->D)
psu|berg13	297351		T	T	31	A	16	missense(apidb|rna_PBANKA_130650-1:GTT->GAT;V->D)
psu|berg13	297377		A	A	34	G	17	missense(apidb|rna_PBANKA_130650-1:ATA->GTA;I->V)
psu|berg13	297408		G	G	39	T	10	missense(apidb|rna_PBANKA_130650-1:AGA->ATA;R->I)
psu|berg13	297413	potential false positive	A	A	38	G	8	missense(apidb|rna_PBANKA_130650-1:ATA->GTA;I->V)
psu|berg13	466031		A	A	26	C	18	intergenic
psu|berg13	548876	potential false positive	C	C	14	T	4	intergenic
psu|berg13	577510		A	A	22	T	10	missense(apidb|rna_PBANKA_131410-1:AAT->AAA;N->K)
psu|berg13	604744	potential false positive	T	T	9	A	4	intergenic
psu|berg13	651021 *		T	G	22	T	20	synonymous(apidb|rna_PBANKA_131570-1:GGT->GGG;G->G)
psu|berg13	742045		G	G	26	C	11	intergenic
psu|berg13	827788 △		C	G	20			intergenic
psu|berg13	829670 *		A	C	24	A	14	synonymous(apidb|rna_PBANKA_132050-1:GGT->GGG;G->G)
psu|berg13	853164 *		G	G	18	A	18	missense(apidb|rna_PBANKA_132110-1:GAA->AAA;E->K)
psu|berg13	1019335		T	T	21	C	17	synonymous(apidb|rna_PBANKA_132630-1:GGA->GGG;G->G)
psu|berg13	1063130 △		A	C	24			intergenic
psu|berg13	1079807 △		C	A	24			intergenic
psu|berg13	1079864 △		T	A	17			intergenic
psu|berg13	1079869 △		C	A	18			intergenic
psu|berg13	1082173	potential false positive	T	T	40	A	5	missense(apidb|rna_PBANKA_132730-1:ACC->TCC;T->S)
psu|berg13	1082281		T	T	19	C	12	intron(apidb|rna_PBANKA_132730-1)
psu|berg13	1205835		T	T	20	A	13	intergenic
psu|berg13	1205867		T	T	29	A	15	intergenic
psu|berg13	1233639 *		A	C	20	A	16	intergenic
psu|berg13	1238326		C	C	18	T	13	synonymous(apidb|rna_PBANKA_133090-1:AAG->AAA;K->K)
psu|berg13	1238570		C	C	18	T	17	missense(apidb|rna_PBANKA_133090-1:AGA->AAA;R->K)
psu|berg13	1290336		A	A	19	T	11	intergenic
psu|berg13	1298417		C	C	25	A	15	intergenic
psu|berg13	1482595	potential false positive	A	A	22	T	7	missense(apidb|rna_PBANKA_133760-1:ATA->AAA;I->K)
psu|berg13	1522163		C	C	27	T	11	missense(apidb|rna_PBANKA_133920-1:GAA->AAA;E->K)
psu|berg13	1555708		T	T	18	A	9	missense(apidb|rna_PBANKA_133980-1:AAT->AAA;N->K)
psu|berg13	1558409		A	A	25	T	11	intergenic
psu|berg13	1594181	potential false positive	T	T	23	A	9	missense(apidb|rna_PBANKA_134090-1:AAT->AAA;N->K)
psu|berg13	1627129	potential false positive	T	T	19	G	9	intergenic
psu|berg13	1638670 △		A	T	56			missense(apidb|rna_PBANKA_134180-1:AAT->TAT;N->Y)
psu|berg13	1668968	potential false positive	A	A	28	T	8	intergenic
psu|berg13	1730339		T	T	15	A	8	intron(apidb|rna_PBANKA_134410-1)
psu|berg13	1830549		T	T	26	A	12	intergenic
psu|berg13	1830562		T	T	39	A	11	intergenic
psu|berg13	1830568 *		T	A	25	T	23	intergenic
psu|berg13	1913425		A	A	13	T	8	missense(apidb|rna_PBANKA_135030-1:AAT->AAA;N->K)
psu|berg13	1999752		A	T	4	A	3	intergenic
psu|berg13	2025624		G	G	23	A	10	missense(apidb|rna_PBANKA_135370-1:GAA->AAA;E->K)
psu|berg13	2215691		G	G	21	T	18	missense(apidb|rna_PBANKA_135830-1:ACA->AAA;T->K)
psu|berg13	2279442	potential false positive	T	T	21	A	9	synonymous(apidb|rna_PBANKA_136000-1:GGT->GGA;G->G)
psu|berg13	2307081		G	G	17	T	10	intergenic
psu|berg13	2323703		C	C	4	T	3	intron(apidb|rna_PBANKA_136120-1)
psu|berg13	2364357		G	G	26	A	11	missense(apidb|rna_PBANKA_136210-1:AGA->AAA;R->K)
psu|berg13	2368882		A	A	36	T	11	intron(apidb|rna_PBANKA_136220-1)
psu|berg13	2389314		A	A	18	C	16	synonymous(apidb|rna_PBANKA_136290-1:GGT->GGG;G->G)
psu|berg13	2392779		T	T	14	A	8	intergenic
psu|berg13	2398080	potential false positive	A	A	11	G	5	missense(apidb|rna_PBANKA_136330-1:TAC->CAC;Y->H)
psu|berg13	2444552		G	G	34	A	13	synonymous(apidb|rna_PBANKA_136470-1:AAG->AAA;K->K)
psu|berg13	2493777	potential false positive	A	A	39	T	5	missense(apidb|rna_PBANKA_136565-1:TTC->TAC;F->Y)
psu|berg13	2493804	potential false positive	A	A	40	G	6	missense(apidb|rna_PBANKA_136565-1:GTC->GCC;V->A)
psu|berg13	2493999		A	A	47	C	10	intron(apidb|rna_PBANKA_136565-1)
psu|berg13	2499452 *		A	G	31	A	30	intergenic
psu|berg13	2504397 △		G	T	15			intergenic
psu|berg14	1011	potential false positive	C	C	48	T	6	intron(apidb|rna_PBANKA_140010-1)
psu|berg14	2266		T	T	33	C	16	intergenic
psu|berg14	2308	potential false positive	C	C	40	T	9	intergenic
psu|berg14	2485	potential false positive	C	C	27	A	5	intergenic
psu|berg14	2503	potential false positive	C	C	29	T	6	intergenic
psu|berg14	2548		T	T	27	A	10	intergenic
psu|berg14	3028		G	G	36	T	20	intergenic
psu|berg14	3252		A	A	38	G	32	intergenic
psu|berg14	3605	potential false positive	G	G	29	A	9	intergenic
psu|berg14	3631	potential false positive	A	A	39	T	7	intergenic
psu|berg14	9158	potential false positive	C	C	44	G	5	intergenic
psu|berg14	9242		C	C	27	A	11	intergenic
psu|berg14	10202		G	G	43	A	23	intergenic
psu|berg14	10233	potential false positive	T	T	40	C	9	intergenic
psu|berg14	13457		C	C	46	T	10	intergenic
psu|berg14	13487		C	C	46	A	10	intergenic
psu|berg14	13499		A	A	41	T	10	intergenic
psu|berg14	13522		A	A	41	G	10	intergenic
psu|berg14	97999 △		C	T	36			missense(apidb|rna_PBANKA_140230-1:TGC->TAC;C->Y)
psu|berg14	160998		G	G	26	T	14	missense(apidb|rna_PBANKA_140380-1:AAC->AAA;N->K)
psu|berg14	264630		A	A	24	T	13	missense(apidb|rna_PBANKA_140690-1:AAT->AAA;N->K)
psu|berg14	490712 *		T	G	20	T	19	missense(apidb|rna_PBANKA_141290-1:ACA->CCA;T->P)
psu|berg14	580092		T	T	6	A	3	intergenic
psu|berg14	591556 △		G	A	34			missense(apidb|rna_PBANKA_141570-1:ATG->ATA;M->I)
psu|berg14	639686 *		G	T	18	G	13	intergenic
psu|berg14	659902	potential false positive	C	C	10	A	4	intergenic
psu|berg14	819683		T	T	26	A	13	missense(apidb|rna_PBANKA_142220-1:AAT->AAA;N->K)
psu|berg14	849001	potential false positive	A	A	36	T	9	intergenic
psu|berg14	894355 *		A	T	24	A	14	missense(apidb|rna_PBANKA_142460-1:AAA->AAT;K->N)
psu|berg14	894373	potential false positive	A	A	33	T	4	missense(apidb|rna_PBANKA_142460-1:AAA->AAT;K->N)
psu|berg14	1046688	potential false positive	A	A	26	T	9	missense(apidb|rna_PBANKA_142820-1:ATA->AAA;I->K)
psu|berg14	1218740 △		C	T	36			missense(apidb|rna_PBANKA_143400-1:AGA->AAA;R->K)
psu|berg14	1272896		A	A	13	T	11	intergenic
psu|berg14	1303837	potential false positive	T	T	7	A	3	intergenic
psu|berg14	1407642	potential false positive	T	T	21	A	4	missense(apidb|rna_PBANKA_143840-1:AAT->ATT;N->I)
psu|berg14	1407702	potential false positive	T	T	19	A	5	missense(apidb|rna_PBANKA_143840-1:AAT->ATT;N->I)
psu|berg14	1409959 *		C	T	20	C	19	missense(apidb|rna_PBANKA_143840-1:GAA->AAA;E->K)
psu|berg14	1440334 *		G	A	11	G	10	intergenic
psu|berg14	1441979	potential false positive	G	G	26	A	9	missense(apidb|rna_PBANKA_143930-1:GAA->AAA;E->K)
psu|berg14	1549868 △		A	T	42			missense(apidb|rna_PBANKA_144220-1:TTG->ATG;L->M)
psu|berg14	1677251		G	G	29	T	13	missense(apidb|rna_PBANKA_144500-1:CAA->AAA;Q->K)
psu|berg14	1737564		C	C	9	T	5	intergenic
psu|berg14	1747133 △		T	A	50			missense(apidb|rna_PBANKA_144660-1:ATA->AAA;I->K)
psu|berg14	1759267	potential false positive	T	T	14	A	4	intergenic
psu|berg14	1766081		A	A	4	G	3	intergenic
psu|berg14	1766089	potential false positive	G	G	8	A	3	intergenic
psu|berg14	1774566		T	C	7	T	6	intron(apidb|rna_PBANKA_144760-1)
psu|berg14	1822230		A	A	29	T	10	intergenic
psu|berg14	1845552		T	T	33	C	10	intron(apidb|rna_PBANKA_144890-1)
psu|berg14	1874637 *		T	G	16	T	13	synonymous(apidb|rna_PBANKA_144980-1:GGA->GGC;G->G)
psu|berg14	1881431		G	G	20	A	14	missense(apidb|rna_PBANKA_144990-1:GAA->AAA;E->K)
psu|berg14	1883922		C	C	33	T	14	intergenic
psu|berg14	1965443		G	G	31	A	18	missense(apidb|rna_PBANKA_145220-1:AGA->AAA;R->K)
psu|berg14	1970796		C	C	19	G	13	missense(apidb|rna_PBANKA_145240-1:CGA->GGA;R->G)
psu|berg14	2143860	potential false positive	G	G	13	T	3	missense(apidb|rna_PBANKA_145720-1:ACT->AAT;T->N)
psu|berg14	2174825		T	T	17	A	15	missense(apidb|rna_PBANKA_145790-1:AAT->AAA;N->K)
psu|berg14	2193257 *		A	T	15	A	13	intergenic
psu|berg14	2214227	potential false positive	G	G	10	A	4	intergenic
psu|berg14	2227537 *		A	T	19	A	15	intergenic
psu|berg14	2278221		T	T	24	G	19	intron(apidb|rna_PBANKA_146150-1)
psu|berg14	2278234		A	A	23	T	19	intron(apidb|rna_PBANKA_146150-1)
psu|berg14	2278479 *		G	T	18	G	16	intron(apidb|rna_PBANKA_146150-1)
psu|berg14	2302277		G	G	20	A	17	missense(apidb|rna_PBANKA_146220-1:GAA->AAA;E->K)
psu|berg14	2321874		C	C	29	T	12	missense(apidb|rna_PBANKA_146270-1:AGA->AAA;R->K)
psu|berg14	2415464		T	T	34	G	22	synonymous(apidb|rna_PBANKA_146510-1:ACA->ACC;T->T)
psu|berg14	2417879	potential false positive	A	A	38	G	7	intergenic
psu|berg14	2417913	potential false positive	G	G	33	A	9	intergenic
psu|berg14	2417920	potential false positive	T	T	32	A	9	intergenic
psu|berg14	2418267	potential false positive	A	A	29	T	5	intergenic
psu|berg14	2418288	potential false positive	T	T	31	C	9	intergenic
psu|berg14	2418323	potential false positive	A	A	30	G	9	intergenic
psu|berg14	2418329	potential false positive	T	T	33	A	6	intergenic
psu|berg14	2418376	potential false positive	A	A	33	G	6	intergenic
psu|berg14	2418390	potential false positive	G	G	39	A	6	intergenic
psu|berg14	2418677	potential false positive	G	G	28	A	8	intergenic
psu|berg14	2418760	potential false positive	C	C	33	T	6	intergenic
psu|berg14	2418774		A	A	32	C	13	intergenic
psu|berg14	2418838		C	C	32	G	19	intergenic
psu|berg14	2418864	potential false positive	C	C	30	T	9	intergenic
psu|berg14	2418876	potential false positive	A	A	32	G	7	intergenic
psu|berg14	2419043	potential false positive	G	G	32	A	8	intergenic
psu|berg14	2419294	potential false positive	T	T	38	A	5	intergenic
psu|berg14	2419524	potential false positive	A	A	28	C	6	intergenic
psu|berg14	2419575		T	T	35	C	12	intergenic
psu|berg14	2419585		A	A	34	T	12	intergenic
psu|berg14	2419604		A	A	35	T	10	intergenic
psu|berg14	2419617	potential false positive	T	T	36	G	5	intergenic
psu|berg14	2425010	potential false positive	A	A	43	G	9	intergenic
psu|berg14	2425293 *		T	A	38	T	36	intergenic
psu|berg14	2425321		T	T	38	C	34	intergenic
psu|berg14	2425342		G	G	44	T	26	intergenic
psu|berg14	2425380		C	C	52	A	21	intergenic
psu|berg14	2425396		T	T	57	G	15	intergenic
psu|berg14	2425899		A	A	44	G	10	intergenic
psu|berg14	2425972		A	A	38	T	10	intergenic
psu|berg14	2426248		C	C	40	T	13	intergenic
psu|berg14	2426261		T	T	44	C	13	intergenic
psu|berg14	2426279	potential false positive	A	A	50	T	7	intergenic
psu|berg14	2426284	potential false positive	A	A	50	T	6	intergenic
psu|berg14	2428308	potential false positive	G	G	44	T	5	intergenic
psu|berg14	2429197 *		C	T	37	C	35	intergenic
psu|berg14	2429371	potential false positive	C	C	36	T	8	intergenic
psu|berg14	2429449	potential false positive	T	T	28	C	8	intergenic
psu|berg14	2429456	potential false positive	A	A	27	G	7	intergenic
psu|berg14	2430993	potential false positive	A	A	43	G	9	synonymous(apidb|rna_PBANKA_146550-1:TCA->TCG;S->S)
psu|berg14	2431002	potential false positive	T	T	44	A	9	missense(apidb|rna_PBANKA_146550-1:AAT->AAA;N->K)
psu|berg14	2431179	potential false positive	G	G	39	A	8	synonymous(apidb|rna_PBANKA_146550-1:AAG->AAA;K->K)
psu|berg14	2431199		T	T	40	A	14	missense(apidb|rna_PBANKA_146550-1:ATG->AAG;M->K)
psu|berg14	2431266	potential false positive	A	A	33	T	9	missense(apidb|rna_PBANKA_146550-1:GAA->GAT;E->D)
psu|berg14	2433430	potential false positive	T	T	39	C	5	intergenic
psu|berg14	2439877		G	G	37	T	15	intergenic
psu|berg14	2439901		C	C	41	T	21	intergenic
psu|berg14	2439954		G	G	39	A	36	intergenic
psu|berg14	2442635	potential false positive	T	T	42	A	6	missense(apidb|rna_PBANKA_146580-1:AAT->AAA;N->K)
psu|berg14	2443112	potential false positive	G	G	48	A	6	synonymous(apidb|rna_PBANKA_146580-1:GGG->GGA;G->G)
psu|berg14	2444700	potential false positive	T	T	32	C	6	intergenic
psu|berg14	2444726	potential false positive	A	A	33	G	6	intergenic
psu|berg14	2444807	potential false positive	A	A	52	G	8	intergenic
psu|berg14	2444964	potential false positive	A	A	36	T	5	intergenic
psu|berg14	2444996	potential false positive	A	A	37	G	6	intergenic
psu|berg14	2445016	potential false positive	G	G	36	T	6	intergenic
psu|berg14	2445021	potential false positive	T	T	36	C	6	intergenic
psu|berg14	2445604	potential false positive	A	A	28	C	4	intergenic
psu|berg14	2445631	potential false positive	A	A	34	G	5	intergenic
psu|berg14	2445650	potential false positive	A	A	37	C	5	intergenic
psu|berg14	2445663	potential false positive	T	T	40	G	5	intergenic
psu|berg14	2445794		T	T	41	A	22	intergenic
psu|berg14	2445833		A	A	42	G	28	intergenic
psu|berg14	2445871		C	C	46	G	25	intergenic
psu|berg14	2445877		C	C	48	T	25	intergenic
psu|berg14	2445892		A	A	47	T	22	intergenic
psu|berg14	2446010		C	C	46	T	16	intergenic
psu|berg14	2446310		A	A	40	G	27	intergenic
psu|berg14	2446360		C	C	35	T	31	intron(apidb|rna_PBANKA_146590-1)
psu|berg14	2446376		T	T	34	A	31	intron(apidb|rna_PBANKA_146590-1)
psu|berg14	2446409		C	C	43	T	22	intron(apidb|rna_PBANKA_146590-1)
psu|berg14	2446427		C	C	43	T	22	intron(apidb|rna_PBANKA_146590-1)
psu|berg14	2446516		A	A	43	G	27	missense(apidb|rna_PBANKA_146590-1:GAT->GGT;D->G)
psu|berg14	2446533		A	A	37	C	20	missense(apidb|rna_PBANKA_146590-1:AAT->CAT;N->H)
psu|berg14	2446567		T	T	33	G	10	missense(apidb|rna_PBANKA_146590-1:ATA->AGA;I->R)
psu|berg14	2446592	potential false positive	A	A	37	G	9	synonymous(apidb|rna_PBANKA_146590-1:AAA->AAG;K->K)
psu|berg14	2446598	potential false positive	T	T	37	G	7	missense(apidb|rna_PBANKA_146590-1:ATT->ATG;I->M)
psu|berg14	2446610	potential false positive	T	T	44	G	7	synonymous(apidb|rna_PBANKA_146590-1:CTT->CTG;L->L)
psu|berg14	2446617	potential false positive	C	C	44	T	9	synonymous(apidb|rna_PBANKA_146590-1:CTG->TTG;L->L)
psu|berg14	2446680		G	G	43	A	29	missense(apidb|rna_PBANKA_146590-1:GGC->AGC;G->S)
psu|berg14	2446704		A	A	39	G	30	missense(apidb|rna_PBANKA_146590-1:ATT->GTT;I->V)
psu|berg14	2446732		T	T	42	C	32	missense(apidb|rna_PBANKA_146590-1:TTT->TCT;F->S)
psu|berg14	2446741		A	A	41	C	28	missense(apidb|rna_PBANKA_146590-1:AAC->ACC;N->T)
psu|berg14	2446755		C	C	44	T	27	missense(apidb|rna_PBANKA_146590-1:CCA->TCA;P->S)
psu|berg14	2446769		A	A	38	T	21	missense(apidb|rna_PBANKA_146590-1:CAA->CAT;Q->H)
psu|berg14	2446815		T	T	42	A	22	missense(apidb|rna_PBANKA_146590-1:TTG->ATG;L->M)
psu|berg14	2446861		T	T	46	G	29	missense(apidb|rna_PBANKA_146590-1:GTA->GGA;V->G)
psu|berg14	2447061		A	A	43	T	17	missense(apidb|rna_PBANKA_146590-1:ATA->TTA;I->L)
psu|berg14	2447099		A	A	37	T	19	missense(apidb|rna_PBANKA_146590-1:TTA->TTT;L->F)
psu|berg14	2447109		C	C	38	A	20	missense(apidb|rna_PBANKA_146590-1:CAA->AAA;Q->K)
psu|berg14	2447122		A	A	38	G	18	missense(apidb|rna_PBANKA_146590-1:AAT->AGT;N->S)
psu|berg14	2447149		A	A	45	G	21	missense(apidb|rna_PBANKA_146590-1:AAA->AGA;K->R)
psu|berg14	2447155		A	A	44	G	20	missense(apidb|rna_PBANKA_146590-1:GAT->GGT;D->G)
psu|berg14	2447188		A	A	42	C	13	missense(apidb|rna_PBANKA_146590-1:GAA->GCA;E->A)
psu|berg14	2447211	potential false positive	A	A	40	G	6	missense(apidb|rna_PBANKA_146590-1:ATT->GTT;I->V)
psu|berg14	2447262		T	T	46	C	11	missense(apidb|rna_PBANKA_146590-1:TCA->CCA;S->P)
psu|berg14	2447272		G	G	44	A	12	missense(apidb|rna_PBANKA_146590-1:CGA->CAA;R->Q)
psu|berg14	2447305		A	A	35	C	19	missense(apidb|rna_PBANKA_146590-1:AAA->ACA;K->T)
psu|berg14	2447313		G	G	29	C	17	missense(apidb|rna_PBANKA_146590-1:GTA->CTA;V->L)
psu|berg14	2447339		G	G	27	T	19	synonymous(apidb|rna_PBANKA_146590-1:CCG->CCT;P->P)
psu|berg14	2447370 *		T	C	21	T	20	missense(apidb|rna_PBANKA_146590-1:TCA->CCA;S->P)
psu|berg14	2447378 *		G	A	24	G	21	synonymous(apidb|rna_PBANKA_146590-1:CCG->CCA;P->P)
psu|berg14	2447427		C	C	30	T	29	missense(apidb|rna_PBANKA_146590-1:CCA->TCA;P->S)
psu|berg14	2447460		A	A	35	T	34	missense(apidb|rna_PBANKA_146590-1:ATA->TTA;I->L)
psu|berg14	2447494 *		C	A	38	C	33	missense(apidb|rna_PBANKA_146590-1:ACT->AAT;T->N)
psu|berg14	2447548 *		T	C	38	T	34	missense(apidb|rna_PBANKA_146590-1:CTA->CCA;L->P)
psu|berg14	2447606		C	C	33	T	31	synonymous(apidb|rna_PBANKA_146590-1:AGC->AGT;S->S)
psu|berg14	2447644		G	G	32	T	30	missense(apidb|rna_PBANKA_146590-1:AGT->ATT;S->I)
psu|berg14	2447683		A	A	36	G	30	missense(apidb|rna_PBANKA_146590-1:AAC->AGC;N->S)
psu|berg14	2447692		C	C	35	T	31	missense(apidb|rna_PBANKA_146590-1:ACC->ATC;T->I)
psu|berg14	2447728		C	C	37	T	25	missense(apidb|rna_PBANKA_146590-1:GCA->GTA;A->V)
psu|berg14	2447733		A	A	37	G	22	missense(apidb|rna_PBANKA_146590-1:AAC->GAC;N->D)
psu|berg14	2448490		T	T	35	G	14	missense(apidb|rna_PBANKA_146590-1:ATT->AGT;I->S)
psu|berg14	2448544		A	A	14	G	11	missense(apidb|rna_PBANKA_146590-1:GAC->GGC;D->G)
psu|berg14	2448549		C	C	12	T	11	missense(apidb|rna_PBANKA_146590-1:CCT->TCT;P->S)
psu|berg14	2448557		C	C	9	A	8	missense(apidb|rna_PBANKA_146590-1:AAC->AAA;N->K)
psu|berg14	2448571		G	G	7	A	6	missense(apidb|rna_PBANKA_146590-1:AGC->AAC;S->N)
psu|berg14	2448585	potential false positive	C	C	13	T	4	missense(apidb|rna_PBANKA_146590-1:CCT->TCT;P->S)
psu|berg14	2449146	potential false positive	A	A	58	T	9	missense(apidb|rna_PBANKA_146590-1:GAA->GAT;E->D)
psu|berg14	2449377		C	C	31	A	22	intergenic
psu|berg14	2452781	potential false positive	A	A	61	C	9	intergenic
psu|berg14	2452787		T	T	54	C	10	intergenic
psu|berg14	2452799	potential false positive	G	G	59	A	9	intergenic
psu|berg14	2452822	potential false positive	C	C	54	T	9	intergenic
psu|berg14	2457658	potential false positive	C	C	40	T	7	intron(apidb|rna_PBANKA_146610-1)
psu|berg14	2457710	potential false positive	C	C	21	T	7	missense(apidb|rna_PBANKA_146610-1:TCT->TTT;S->F)
